# Supplementary material for: Experimental study on compression mechanical characteristics of filled rock joints after multiple pre-impacts
Source: Sci Rep. 2022 Aug 10;12:13628. doi: 10.1038/s41598-022-15849-5 (PMC9365792; doi:10.1038/s41598-022-15849-5)
Supplement: Supplementary file 1 — Supplementary Information. [file 41598_2022_15849_MOESM1_ESM.xlsx]

## Sheet: Static stress-strain
	0			3次			1次			5
	0	0.62898		0	0.41862		0	0.344181		0	0.248242
	0.12636	0.99312		0.401835	0.513732		0.352913	0.408915		0.443535	0.322346
	0.12636	0.99312		0.401835	0.513732		0.352913	0.408915		0.443535	0.322346
	0.63182	1.19684		0.669729	0.604088		0.352913	0.408915		0.739229	0.392743
	0.63182	1.19684		0.669729	0.604088		0.705826	0.475224		0.739229	0.392743
	0.75818	1.19684		0.803671	0.632617		0.705826	0.475224		0.887071	0.414971
	0.75818	1.19684		0.803671	0.632617		0.705826	0.502064		0.887071	0.414971
	0.88455	1.21212		0.937623	0.665909		0.705826	0.502064		1.03492	0.440909
	0.88455	1.21212		0.937623	0.665909		0.82347	0.53364		1.03492	0.440909
	1.01091	1.20703		0.937623	0.665909		0.82347	0.53364		1.03492	0.440909
	1.01091	1.20703		0.937623	0.692857		0.941104	0.562055		1.03492	0.461904
	1.01091	1.20703		0.937623	0.692857		0.941104	0.562055		1.03492	0.461904
	1.01091	1.25032		1.07156	0.73566		0.941104	0.598368		1.18276	0.495253
	1.01091	1.25032		1.07156	0.73566		0.941104	0.598368		1.18276	0.495253
	1.13727	1.28597		1.20551	0.762608		1.05874	0.622052		1.33061	0.516249
	1.13727	1.28597		1.20551	0.762608		1.05874	0.622052		1.33061	0.516249
	1.26364	1.34454		1.33946	0.794312		1.17638	0.650473		1.47846	0.54095
	1.26364	1.34454		1.33946	0.794312		1.17638	0.650473		1.47846	0.54095
	1.26364	1.43366		1.33946	0.827597		1.17638	0.650473		1.47846	0.566883
	1.26364	1.43366		1.33946	0.827597		1.17638	0.685205		1.47846	0.566883
	1.39	1.5177		1.4734	0.857713		1.17638	0.685205		1.6263	0.590347
	1.39	1.5177		1.4734	0.857713		1.29402	0.704153		1.6263	0.590347
	1.51636	1.55844		1.60734	0.867225		1.29402	0.704153		1.77414	0.597758
	1.51636	1.55844		1.60734	0.867225		1.29402	0.72783		1.77414	0.597758
	1.64273	1.57117		1.60734	0.867225		1.29402	0.72783		1.77414	0.597758
	1.64273	1.57117		1.74129	0.871981		1.41165	0.749933		1.92199	0.601463
	1.64273	1.57117		1.74129	0.871981		1.41165	0.749933		1.92199	0.601463
	1.64273	1.58645		1.74129	0.873568		1.41165	0.749933		1.92199	0.6027
	1.64273	1.58645		1.74129	0.873568		1.41165	0.749933		1.92199	0.6027
	1.76909	1.59409		1.87524	0.876737		1.5293	0.753095		2.06984	0.605168
	1.76909	1.59409		1.87524	0.876737		1.5293	0.753095		2.06984	0.605168
	1.89545	1.59409		2.00918	0.881493		1.64693	0.753095		2.21768	0.608874
	1.89545	1.59409		2.00918	0.881493		1.64693	0.753095		2.21768	0.608874
	2.02182	1.60682		2.00918	0.900516		1.64693	0.753095		2.21768	0.623695
	2.02182	1.60682		2.00918	0.900516		1.64693	0.765725		2.21768	0.623695
	2.02182	1.62974		2.14313	0.891005		1.64693	0.765725		2.36553	0.616285
	2.02182	1.62974		2.14313	0.891005		1.76457	0.767306		2.36553	0.616285
	2.14818	1.72651		2.27707	0.903685		1.76457	0.767306		2.51337	0.626164
	2.14818	1.72651		2.27707	0.903685		1.76457	0.772043		2.51337	0.626164
	2.27455	1.8029		2.27707	0.903685		1.76457	0.772043		2.51337	0.626164
	2.27455	1.8029		2.41102	0.936976		1.88221	0.786247		2.66122	0.652102
	2.27455	1.8029		2.41102	0.936976		1.88221	0.786247		2.66122	0.652102
	2.40091	1.92004		2.41102	0.982948		1.99984	0.789409		2.66122	0.687919
	2.40091	1.92004		2.41102	0.982948		1.99984	0.789409		2.66122	0.687919
	2.40091	2.02699		2.54496	0.982948		1.99984	0.811512		2.80906	0.687919
	2.40091	2.02699		2.54496	0.982948		1.99984	0.811512		2.80906	0.687919
	2.52727	2.13394		2.67891	1.02099		2.11749	0.855718		2.95691	0.717557
	2.52727	2.13394		2.67891	1.02099		2.11749	0.855718		2.95691	0.717557
	2.65364	2.26636		2.81286	1.03526		2.11749	0.855718		3.10476	0.728674
	2.65364	2.26636		2.81286	1.03526		2.11749	0.877821		3.10476	0.728674
	2.65364	2.37586		2.81286	1.04952		2.11749	0.877821		3.10476	0.73979
	2.65364	2.37586		2.81286	1.04952		2.23512	0.906242		3.10476	0.73979
	2.78	2.51337		2.9468	1.03684		2.23512	0.906242		3.2526	0.72991
	2.78	2.51337		2.9468	1.03684		2.23512	0.928345		3.2526	0.72991
	2.78	2.62032		2.9468	1.03684		2.23512	0.928345		3.2526	0.72991
	2.78	2.62032		3.08074	1.04477		2.35276	0.936237		3.40044	0.736085
	2.78	2.62032		3.08074	1.04477		2.35276	0.936237		3.40044	0.736085
	2.90636	2.79348		3.08074	1.06696		2.35276	0.936237		3.40044	0.753375
	2.90636	2.79348		3.08074	1.06696		2.35276	0.936237		3.40044	0.753375
	3.03273	2.93863		3.21469	1.09391		2.4704	0.925183		3.54829	0.77437
	3.03273	2.93863		3.21469	1.09391		2.4704	0.925183		3.54829	0.77437
	3.03273	3.04813		3.34864	1.11451		2.4704	0.94413		3.69614	0.790424
	3.03273	3.04813		3.34864	1.11451		2.4704	0.94413		3.69614	0.790424
	3.15909	3.18818		3.34864	1.12878		2.4704	0.94413		3.69614	0.80154
	3.15909	3.18818		3.34864	1.12878		2.58803	0.972551		3.69614	0.80154
	3.28545	3.30278		3.48258	1.15414		2.58803	0.972551		3.84398	0.821299
	3.28545	3.30278		3.48258	1.15414		2.70567	1.03254		3.84398	0.821299
	3.41182	3.44283		3.61653	1.18109		2.70567	1.03254		3.99183	0.842295
	3.41182	3.44283		3.61653	1.18109		2.82331	1.08622		3.99183	0.842295
	3.41182	3.54724		3.61653	1.18109		2.82331	1.08622		3.99183	0.842295
	3.41182	3.54724		3.75047	1.21755		2.94095	1.15096		4.13967	0.870701
	3.53818	3.67456		3.75047	1.21755		2.94095	1.15096		4.13967	0.870701
	3.53818	3.67456		3.88442	1.24925		3.17623	1.22832		4.28752	0.895402
	3.53818	3.67456		3.88442	1.24925		3.17623	1.22832		4.28752	0.895402
	3.53818	3.78915		4.15231	1.27462		3.29386	1.29463		4.58321	0.915166
	3.53818	3.78915		4.15231	1.27462		3.29386	1.29463		4.58321	0.915166
	3.66455	3.7917		4.4202	1.32376		3.4115	1.39567		4.8789	0.953452
	3.66455	3.7917		4.4202	1.32376		3.4115	1.39567		4.8789	0.953452
	3.79091	3.79679		4.55414	1.36656		3.4115	1.39567		5.02674	0.986796
	3.79091	3.79679		4.55414	1.36656		3.52914	1.4683		5.02674	0.986796
	3.91727	3.78406		4.95598	1.42045		3.52914	1.4683		5.47028	1.02879
	3.91727	3.78406		4.95598	1.42045		3.76442	1.55513		5.47028	1.02879
	3.91727	3.80443		5.22387	1.47594		3.76442	1.55513		5.76597	1.07201
	3.91727	3.80443		5.22387	1.47594		3.88205	1.63565		5.76597	1.07201
	4.04364	3.81207		5.22387	1.47594		3.88205	1.63565		5.76597	1.07201
	4.04364	3.81207		5.75966	1.55202		4.11733	1.72406		6.35736	1.1313
	4.17	3.8248		5.75966	1.55202		4.11733	1.72406		6.35736	1.1313
	4.17	3.8248		6.02754	1.61543		4.23497	1.78722		6.65304	1.1807
	4.17	3.8248		6.02754	1.61543		4.23497	1.78722		6.65304	1.1807
	4.29636	3.82735		6.56333	1.69469		4.3526	1.86458		7.24443	1.24245
	4.29636	3.82735		6.56333	1.69469		4.3526	1.86458		7.24443	1.24245
	4.29636	3.83754		6.96516	1.77871		4.58788	1.92773		7.68796	1.30791
	4.29636	3.83754		6.96516	1.77871		4.58788	1.92773		7.68796	1.30791
	4.42273	3.83244		7.367	1.85638		4.58788	1.92773		8.1315	1.36842
	4.42273	3.83244		7.367	1.85638		4.58788	1.97983		8.1315	1.36842
	4.54909	3.83499		7.90278	1.95625		4.58788	1.97983		8.72288	1.44623
	4.54909	3.83499		7.90278	1.95625		4.82316	2.03509		8.72288	1.44623
	4.54909	3.8961		8.30462	2.02441		4.82316	2.03509		9.16642	1.49934
	4.54909	3.8961		8.30462	2.02441		4.82316	2.07456		9.16642	1.49934
	4.67545	3.97759		8.30462	2.02441		4.82316	2.07456		9.16642	1.49934
	4.67545	3.97759		8.70646	2.15598		4.94079	2.12666		9.60996	1.60185
	4.80182	4.05653		8.70646	2.15598		4.94079	2.12666		9.60996	1.60185
	4.80182	4.05653		9.10829	2.20829		5.05844	2.17245		10.0535	1.6426
	4.80182	4.05653		9.10829	2.20829		5.05844	2.17245		10.0535	1.6426
	4.80182	4.15584		9.51013	2.29548		5.17607	2.21507		10.497	1.71053
	4.80182	4.15584		9.51013	2.29548		5.17607	2.21507		10.497	1.71053
	4.92818	4.21696		9.77802	2.35571		5.2937	2.25771		10.7927	1.75746
	4.92818	4.21696		9.77802	2.35571		5.2937	2.25771		10.7927	1.75746
	5.05455	4.23988		10.0459	2.43655		5.2937	2.25771		11.0884	1.82045
	5.05455	4.23988		10.0459	2.43655		5.2937	2.28455		11.0884	1.82045
	5.05455	4.24752		10.4477	2.49837		5.2937	2.28455		11.5319	1.86861
	5.05455	4.24752		10.4477	2.49837		5.41135	2.31612		11.5319	1.86861
	5.18091	4.26025		10.5817	2.5174		5.41135	2.31612		11.6798	1.88343
	5.18091	4.26025		10.5817	2.5174		5.52898	2.34138		11.6798	1.88343
	5.30727	4.27044		10.5817	2.5174		5.52898	2.34138		11.6798	1.88343
	5.30727	4.27044		10.8496	2.52057		5.52898	2.35559		11.9755	1.8859
	5.43364	4.27553		10.8496	2.52057		5.52898	2.35559		11.9755	1.8859
	5.43364	4.27553		11.1175	2.53167		5.64662	2.36033		12.2712	1.89455
	5.43364	4.27553		11.1175	2.53167		5.64662	2.36033		12.2712	1.89455
	5.43364	4.28571		11.3854	2.53801		5.76426	2.35243		12.5669	1.89949
	5.43364	4.28571		11.3854	2.53801		5.76426	2.35243		12.5669	1.89949
	5.56	4.29081		11.6533	2.54276		5.8819	2.35401		12.8626	1.9032
	5.56	4.29081		11.6533	2.54276		5.8819	2.35401		12.8626	1.9032
	5.56	4.28826		11.9211	2.64263		5.8819	2.35401		13.1582	1.981
	5.56	4.28826		11.9211	2.64263		5.8819	2.36506		13.1582	1.981
	5.68636	4.28826		12.189	2.68701		5.8819	2.36506		13.4539	2.01558
	5.68636	4.28826		12.189	2.68701		5.99954	2.37138		13.4539	2.01558
	5.81273	4.29081		12.4569	2.69494		5.99954	2.37138		13.7496	2.02176
	5.81273	4.29081		12.4569	2.69494		6.23481	2.37454		13.7496	2.02176
	5.93909	4.2959		12.7248	2.71079		6.23481	2.37454		14.0453	2.03411
	5.93909	4.2959		12.7248	2.71079		6.35245	2.38717		14.0453	2.03411
	5.93909	4.30609		12.7248	2.71079		6.35245	2.38717		14.0453	2.03411
	5.93909	4.30609		12.8588	2.72189		6.47009	2.40453		14.1932	2.04276
	5.93909	4.30609		12.8588	2.72189		6.47009	2.40453		14.1932	2.04276
	6.06545	4.30354		13.1267	2.71871		6.58772	2.4819		14.4889	2.04028
	6.06545	4.30354		13.1267	2.71871		6.58772	2.4819		14.4889	2.04028
	6.19182	4.34428		13.3945	2.72823		6.823	2.55768		14.7845	2.04769
	6.19182	4.34428		13.3945	2.72823		6.823	2.55768		14.7845	2.04769
	6.19182	4.45887		13.6624	2.82334		6.823	2.55768		15.0802	2.1218
	6.19182	4.45887		13.6624	2.82334		6.94063	2.59557		15.0802	2.1218
	6.31818	4.62185		13.9303	2.87882		6.94063	2.59557		15.3759	2.16503
	6.31818	4.62185		13.9303	2.87882		7.17591	2.60346		15.3759	2.16503
	6.31818	4.75936		14.1982	2.92004		7.17591	2.60346		15.6716	2.19714
	6.31818	4.75936		14.1982	2.92004		7.29356	2.62241		15.6716	2.19714
	6.44455	4.95289		14.4661	2.98661		7.29356	2.62241		15.9673	2.24901
	6.44455	4.95289		14.4661	2.98661		7.52883	2.6303		15.9673	2.24901
	6.57091	5.10568		14.4661	2.98661		7.52883	2.6303		15.9673	2.24901
	6.57091	5.10568		14.6001	3.01832		7.7641	2.63188		16.1152	2.27371
	6.57091	5.10568		14.6001	3.01832		7.7641	2.63188		16.1152	2.27371
	6.57091	5.27629		14.8679	3.10074		8.11702	2.64609		16.4108	2.33793
	6.57091	5.27629		14.8679	3.10074		8.11702	2.64609		16.4108	2.33793
	6.69727	5.452		15.0019	3.1483		8.3523	2.78345		16.5587	2.37498
	6.69727	5.452		15.0019	3.1483		8.3523	2.78345		16.5587	2.37498
	6.82364	5.58187		15.1358	3.21963		8.3523	2.78345		16.7065	2.43056
	6.82364	5.58187		15.1358	3.21963		8.58757	2.91133		16.7065	2.43056
	6.82364	5.75758		15.4037	3.24341		8.58757	2.91133		17.0022	2.44909
	6.82364	5.75758		15.4037	3.24341		8.82284	3.025		17.0022	2.44909
	6.95	5.87471		15.5377	3.29889		8.82284	3.025		17.1501	2.49231
	6.95	5.87471		15.5377	3.29889		9.05812	3.12289		17.1501	2.49231
	6.95	6.04533		15.6716	3.31633		9.05812	3.12289		17.2979	2.50589
	6.95	6.04533		15.6716	3.31633		9.2934	3.21446		17.2979	2.50589
	7.07636	6.15992		15.6716	3.31633		9.2934	3.21446		17.2979	2.50589
	7.07636	6.15992		15.8056	3.31791		9.41104	3.27604		17.4458	2.50713
	7.07636	6.15992		15.8056	3.31791		9.41104	3.27604		17.4458	2.50713
	7.07636	6.34072		15.9395	3.30523		9.52867	3.34393		17.5936	2.49725
	7.07636	6.34072		15.9395	3.30523		9.52867	3.34393		17.5936	2.49725
	7.20273	6.44003		16.0735	3.33694		9.64631	3.39919		17.7415	2.52195
	7.20273	6.44003		16.0735	3.33694		9.64631	3.39919		17.7415	2.52195
	7.32909	6.59027		16.2074	3.37022		9.64631	3.39919		17.8893	2.54788
	7.32909	6.59027		16.2074	3.37022		9.76395	3.45602		17.8893	2.54788
	7.32909	6.72524		16.3413	3.39559		9.76395	3.45602		18.0371	2.56765
	7.32909	6.72524		16.3413	3.39559		9.76395	3.48602		18.0371	2.56765
	7.45545	6.822		16.4753	3.43522		9.76395	3.48602		18.185	2.59852
	7.45545	6.822		16.4753	3.43522		9.88159	3.54286		18.185	2.59852
	7.58182	6.95951		16.6092	3.48119		9.88159	3.54286		18.3328	2.63434
	7.58182	6.95951		16.6092	3.48119		9.99923	3.57444		18.3328	2.63434
	7.58182	7.05882		16.6092	3.48119		9.99923	3.57444		18.3328	2.63434
	7.58182	7.05882		16.7432	3.5335		9.99923	3.60601		18.4807	2.6751
	7.58182	7.05882		16.7432	3.5335		9.99923	3.60601		18.4807	2.6751
	7.70818	7.17851		17.0111	3.58264		10.1169	3.64864		18.7764	2.71338
	7.70818	7.17851		17.0111	3.58264		10.1169	3.64864		18.7764	2.71338
	7.83455	7.32111		17.0111	3.62702		10.1169	3.68653		18.7764	2.74796
	7.83455	7.32111		17.0111	3.62702		10.1169	3.68653		18.7764	2.74796
	7.83455	7.42297		17.145	3.67458		10.1169	3.68653		18.9242	2.78502
	7.83455	7.42297		17.145	3.67458		10.2345	3.72442		18.9242	2.78502
	7.96091	7.51719		17.279	3.71421		10.2345	3.72442		19.0721	2.81589
	7.96091	7.51719		17.279	3.71421		10.2345	3.75126		19.0721	2.81589
	7.96091	7.63687		17.4129	3.76018		10.2345	3.75126		19.2199	2.85171
	7.96091	7.63687		17.4129	3.76018		10.3521	3.79073		19.2199	2.85171
	8.08727	7.7591		17.4129	3.81249		10.3521	3.79073		19.2199	2.89246
	8.08727	7.7591		17.4129	3.81249		10.3521	3.82862		19.2199	2.89246
	8.08727	7.85078		17.4129	3.81249		10.3521	3.82862		19.2199	2.89246
	8.08727	7.85078		17.5469	3.85529		10.4698	3.8602		19.3678	2.92581
	8.08727	7.85078		17.5469	3.85529		10.4698	3.8602		19.3678	2.92581
	8.21364	7.96791		17.6808	3.94017		10.4698	3.88704		19.5156	2.95298
	8.21364	7.96791		17.6808	3.94017		10.4698	3.88704		19.5156	2.95298
	8.34	8.05449		17.6808	3.98613		10.5874	3.92809		19.5156	2.98879
	8.34	8.05449		17.6808	3.98613		10.5874	3.92809		19.5156	2.98879
	8.34	8.17418		17.8147	4.03528		10.5874	3.92809		19.6634	3.02708
	8.34	8.17418		17.8147	4.03528		10.5874	3.9723		19.6634	3.02708
	8.46636	8.28622		17.9487	4.07807		10.5874	3.9723		19.8113	3.06043
	8.46636	8.28622		17.9487	4.07807		10.7051	3.99756		19.8113	3.06043
	8.59273	8.39063		17.9487	4.11929		10.7051	3.99756		19.8113	3.09254
	8.59273	8.39063		17.9487	4.11929		10.7051	4.04334		19.8113	3.09254
	8.59273	8.5205		18.0826	4.16051		10.7051	4.04334		19.9591	3.12465
	8.59273	8.5205		18.0826	4.16051		10.8227	4.07492		19.9591	3.12465
	8.71909	8.61472		18.0826	4.16051		10.8227	4.07492		19.9591	3.12465
	8.71909	8.61472		18.0826	4.22074		10.8227	4.11439		19.9591	3.17158
	8.71909	8.61472		18.0826	4.22074		10.8227	4.11439		19.9591	3.17158
	8.71909	8.72931		18.2166	4.25403		10.9403	4.1507		20.107	3.19752
	8.71909	8.72931		18.2166	4.25403		10.9403	4.1507		20.107	3.19752
	8.84545	8.82353		18.3505	4.30158		10.9403	4.19491		20.2548	3.23457
	8.84545	8.82353		18.3505	4.30158		10.9403	4.19491		20.2548	3.23457
	8.84545	8.93557		18.3505	4.33963		10.9403	4.19491		20.2548	3.26421
	8.84545	8.93557		18.3505	4.33963		11.058	4.22333		20.2548	3.26421
	8.97182	9.0247		18.4845	4.39194		11.058	4.22333		20.4027	3.30496
	8.97182	9.0247		18.4845	4.39194		11.058	4.25017		20.4027	3.30496
	9.09818	9.18004		18.6184	4.4395		11.058	4.25017		20.5505	3.34202
	9.09818	9.18004		18.6184	4.4395		11.1756	4.30069		20.5505	3.34202
	9.09818	9.24879		18.6184	4.47754		11.1756	4.30069		20.5505	3.37166
	9.09818	9.24879		18.6184	4.47754		11.1756	4.31648		20.5505	3.37166
	9.22455	9.36593		18.6184	4.47754		11.1756	4.31648		20.5505	3.37166
	9.22455	9.36593		18.7524	4.52985		11.2932	4.35437		20.6984	3.41242
	9.22455	9.36593		18.7524	4.52985		11.2932	4.35437		20.6984	3.41242
	9.35091	9.48307		18.8863	4.56948		11.2932	4.37963		20.8462	3.44329
	9.35091	9.48307		18.8863	4.56948		11.2932	4.37963		20.8462	3.44329
	9.35091	9.57983		18.8863	4.62972		11.4109	4.41752		20.8462	3.49022
	9.35091	9.57983		18.8863	4.62972		11.4109	4.41752		20.8462	3.49022
	9.47727	9.68933		19.0203	4.67727		11.4109	4.41752		20.9941	3.52727
	9.47727	9.68933		19.0203	4.67727		11.4109	4.45225		20.9941	3.52727
	9.47727	9.75299		19.0203	4.728		11.4109	4.45225		20.9941	3.56679
	9.47727	9.75299		19.0203	4.728		11.5285	4.49488		20.9941	3.56679
	9.60364	9.8905		19.1542	4.77714		11.5285	4.49488		21.1419	3.60508
	9.60364	9.8905		19.1542	4.77714		11.5285	4.52014		21.1419	3.60508
	9.60364	10.0102		19.2881	4.81677		11.5285	4.52014		21.2897	3.63596
	9.60364	10.0102		19.2881	4.81677		11.6462	4.54383		21.2897	3.63596
	9.73	10.1197		19.2881	4.81677		11.6462	4.54383		21.2897	3.63596
	9.73	10.1197		19.2881	4.86749		11.6462	4.5533		21.2897	3.67548
	9.73	10.1197		19.2881	4.86749		11.6462	4.5533		21.2897	3.67548
	9.85636	10.2114		19.4221	4.91981		11.7638	4.60066		21.4376	3.71623
	9.85636	10.2114		19.4221	4.91981		11.7638	4.60066		21.4376	3.71623
	9.85636	10.3209		19.4221	4.97687		11.7638	4.62908		21.4376	3.76069
	9.85636	10.3209		19.4221	4.97687		11.7638	4.62908		21.4376	3.76069
	9.98273	10.4227		19.556	5.02918		11.7638	4.62908		21.5854	3.80145
	9.98273	10.4227		19.556	5.02918		11.8814	4.63697		21.5854	3.80145
	9.98273	10.5297		19.69	5.07357		11.8814	4.63697		21.7333	3.83603
	9.98273	10.5297		19.69	5.07357		11.8814	4.69065		21.7333	3.83603
	10.1091	10.6137		19.69	5.12747		11.8814	4.69065		21.7333	3.87803
	10.1091	10.6137		19.69	5.12747		11.9991	4.71118		21.7333	3.87803
	10.1091	10.7028		19.8239	5.18612		11.9991	4.71118		21.8811	3.92372
	10.1091	10.7028		19.8239	5.18612		11.9991	4.74276		21.8811	3.92372
	10.2355	10.7996		19.8239	5.18612		11.9991	4.74276		21.8811	3.92372
	10.2355	10.7996		19.9579	5.24001		12.1167	4.7696		22.029	3.96571
	10.2355	10.7996		19.9579	5.24001		12.1167	4.7696		22.029	3.96571
	10.3618	10.904		19.9579	5.28757		12.1167	4.80117		22.029	4.00276
	10.3618	10.904		19.9579	5.28757		12.1167	4.80117		22.029	4.00276
	10.3618	11.0033		20.0918	5.34622		12.1167	4.82801		22.1768	4.04846
	10.3618	11.0033		20.0918	5.34622		12.1167	4.82801		22.1768	4.04846
	10.4882	11.095		20.0918	5.39377		12.1167	4.82801		22.1768	4.08551
	10.4882	11.095		20.0918	5.39377		12.2343	4.85169		22.1768	4.08551
	10.4882	11.1714		20.2258	5.46352		12.2343	4.85169		22.3247	4.13985
	10.4882	11.1714		20.2258	5.46352		12.2343	4.88485		22.3247	4.13985
	10.6145	11.2681		20.2258	5.50949		12.2343	4.88485		22.3247	4.17567
	10.6145	11.2681		20.2258	5.50949		12.352	4.91011		22.3247	4.17567
	10.6145	11.3522		20.3597	5.57132		12.352	4.91011		22.4725	4.22384
	10.6145	11.3522		20.3597	5.57132		12.352	4.9401		22.4725	4.22384
	10.7409	11.477		20.3597	5.57132		12.352	4.9401		22.4725	4.22384
	10.7409	11.477		20.4937	5.62046		12.4696	4.97168		22.6204	4.26212
	10.7409	11.477		20.4937	5.62046		12.4696	4.97168		22.6204	4.26212
	10.8673	11.5432		20.4937	5.68386		12.4696	4.99852		22.6204	4.31152
	10.8673	11.5432		20.4937	5.68386		12.4696	4.99852		22.6204	4.31152
	10.8673	11.673		20.6276	5.74252		12.5873	5.02852		22.7682	4.35722
	10.8673	11.673		20.6276	5.74252		12.5873	5.02852		22.7682	4.35722
	10.9936	11.7545		20.6276	5.79641		12.5873	5.02852		22.7682	4.39921
	10.9936	11.7545		20.6276	5.79641		12.5873	5.05378		22.7682	4.39921
	10.9936	11.8615		20.7615	5.85823		12.5873	5.05378		22.916	4.44738
	10.9936	11.8615		20.7615	5.85823		12.7049	5.09168		22.916	4.44738
	11.12	11.9735		20.7615	5.91054		12.7049	5.09168		22.916	4.48813
	11.12	11.9735		20.7615	5.91054		12.7049	5.11378		22.916	4.48813
	11.12	12.0601		20.8955	5.98822		12.7049	5.11378		23.0639	4.54865
	11.12	12.0601		20.8955	5.98822		12.8225	5.14693		23.0639	4.54865
	11.2464	12.1925		20.8955	5.98822		12.8225	5.14693		23.0639	4.54865
	11.2464	12.1925		21.0294	6.0437		12.8225	5.17851		23.2117	4.59188
	11.2464	12.1925		21.0294	6.0437		12.8225	5.17851		23.2117	4.59188
	11.3727	12.2613		21.0294	6.10552		12.8225	5.20061		23.2117	4.64004
	11.3727	12.2613		21.0294	6.10552		12.8225	5.20061		23.2117	4.64004
	11.3727	12.3733		21.1634	6.17685		12.9402	5.22587		23.3596	4.69562
	11.3727	12.3733		21.1634	6.17685		12.9402	5.22587		23.3596	4.69562
	11.4991	12.4828		21.1634	6.22599		12.9402	5.22587		23.3596	4.73391
	11.4991	12.4828		21.1634	6.22599		12.9402	5.2385		23.3596	4.73391
	11.4991	12.5974		21.2973	6.29732		12.9402	5.2385		23.5074	4.78948
	11.4991	12.5974		21.2973	6.29732		13.0578	5.26376		23.5074	4.78948
	11.6255	12.6865		21.2973	6.34646		13.0578	5.26376		23.5074	4.82777
	11.6255	12.6865		21.2973	6.34646		13.0578	5.28429		23.5074	4.82777
	11.6255	12.7986		21.4313	6.4178		13.0578	5.28429		23.6553	4.88334
	11.6255	12.7986		21.4313	6.4178		13.1755	5.30323		23.6553	4.88334
	11.7518	12.9208		21.4313	6.4178		13.1755	5.30323		23.6553	4.88334
	11.7518	12.9208		21.5652	6.48755		13.1755	5.34113		23.8031	4.93769
	11.7518	12.9208		21.5652	6.48755		13.1755	5.34113		23.8031	4.93769
	11.8782	12.9947		21.5652	6.55888		13.1755	5.3727		23.8031	4.99326
	11.8782	12.9947		21.5652	6.55888		13.1755	5.3727		23.8031	4.99326
	11.8782	13.1092		21.6992	6.61278		13.2931	5.40585		23.951	5.03526
	11.8782	13.1092		21.6992	6.61278		13.2931	5.40585		23.951	5.03526
	12.0046	13.1831		21.6992	6.6857		13.2931	5.40585		23.951	5.09207
	12.0046	13.1831		21.6992	6.6857		13.2931	5.44375		23.951	5.09207
	12.0046	13.2799		21.8331	6.76178		13.2931	5.44375		24.0988	5.15135
	12.0046	13.2799		21.8331	6.76178		13.4107	5.47691		24.0988	5.15135
	12.1309	13.3512		21.9671	6.82044		13.4107	5.47691		24.2467	5.19705
	12.1309	13.3512		21.9671	6.82044		13.4107	5.51006		24.2467	5.19705
	12.1309	13.425		21.9671	6.88701		13.4107	5.51006		24.2467	5.24892
	12.1309	13.425		21.9671	6.88701		13.5284	5.54953		24.2467	5.24892
	12.2573	13.5039		21.9671	6.88701		13.5284	5.54953		24.2467	5.24892
	12.2573	13.5039		22.101	6.94725		13.5284	5.57479		24.3945	5.29585
	12.2573	13.5039		22.101	6.94725		13.5284	5.57479		24.3945	5.29585
	12.3836	13.5472		22.101	7.03285		13.5284	5.60952		24.3945	5.36254
	12.3836	13.5472		22.101	7.03285		13.5284	5.60952		24.3945	5.36254
	12.3836	13.5829		22.2349	7.08516		13.646	5.64268		24.5423	5.4033
	12.3836	13.5829		22.2349	7.08516		13.646	5.64268		24.5423	5.4033
	12.51	13.6109		22.3689	7.15966		13.646	5.64268		24.6902	5.46134
	12.51	13.6109		22.3689	7.15966		13.646	5.68057		24.6902	5.46134
	12.51	13.6516		22.3689	7.21514		13.646	5.68057		24.6902	5.50457
	12.51	13.6516		22.3689	7.21514		13.7636	5.71215		24.6902	5.50457
	12.6364	13.6847		22.5028	7.29123		13.7636	5.71215		24.838	5.56385
	12.6364	13.6847		22.5028	7.29123		13.7636	5.73741		24.838	5.56385
	12.6364	13.7713		22.5028	7.36574		13.7636	5.73741		24.838	5.6219
	12.6364	13.7713		22.5028	7.36574		13.7636	5.7753		24.838	5.6219
	12.7627	13.8426		22.5028	7.36574		13.7636	5.7753		24.838	5.6219
	12.7627	13.8426		22.6368	7.42914		13.8813	5.8053		24.9859	5.6713
	12.7627	13.8426		22.6368	7.42914		13.8813	5.8053		24.9859	5.6713
	12.8891	13.9343		22.6368	7.50524		13.8813	5.84476		24.9859	5.73059
	12.8891	13.9343		22.6368	7.50524		13.8813	5.84476		24.9859	5.73059
	12.8891	14.026		22.7707	7.56706		13.9989	5.87792		25.1337	5.77875
	12.8891	14.026		22.7707	7.56706		13.9989	5.87792		25.1337	5.77875
	13.0154	14.1176		22.7707	7.65424		13.9989	5.87792		25.1337	5.84667
	13.0154	14.1176		22.7707	7.65424		13.9989	5.91424		25.1337	5.84667
	13.0154	14.2119		22.9047	7.71606		13.9989	5.91424		25.2816	5.89485
	13.0154	14.2119		22.9047	7.71606		13.9989	5.95212		25.2816	5.89485
	13.1418	14.2959		22.9047	7.79691		13.9989	5.95212		25.2816	5.95783
	13.1418	14.2959		22.9047	7.79691		14.1166	5.99002		25.2816	5.95783
	13.1418	14.3978		23.0386	7.87458		14.1166	5.99002		25.4294	6.01835
	13.1418	14.3978		23.0386	7.87458		14.1166	6.02791		25.4294	6.01835
	13.2682	14.4971		23.0386	7.87458		14.1166	6.02791		25.4294	6.01835
	13.2682	14.4971		23.1726	7.93165		14.2342	6.05633		25.5773	6.06281
	13.2682	14.4971		23.1726	7.93165		14.2342	6.05633		25.5773	6.06281
	13.3945	14.6117		23.1726	8.00456		14.2342	6.09738		25.5773	6.11962
	13.3945	14.6117		23.1726	8.00456		14.2342	6.09738		25.5773	6.11962
	13.3945	14.711		23.3065	8.07273		14.2342	6.12737		25.7251	6.17273
	13.3945	14.711		23.3065	8.07273		14.2342	6.12737		25.7251	6.17273
	13.5209	14.8026		23.3065	8.15357		14.2342	6.12737		25.7251	6.23571
	13.5209	14.8026		23.3065	8.15357		14.3518	6.16684		25.7251	6.23571
	13.5209	14.9172		23.4405	8.23759		14.3518	6.16684		25.873	6.30117
	13.5209	14.9172		23.4405	8.23759		14.3518	6.20632		25.873	6.30117
	13.6473	14.9962		23.4405	8.31843		14.3518	6.20632		25.873	6.36416
	13.6473	14.9962		23.4405	8.31843		14.4695	6.24736		25.873	6.36416
	13.6473	15.1159		23.5744	8.38342		14.4695	6.24736		26.0208	6.41479
	13.6473	15.1159		23.5744	8.38342		14.4695	6.28052		26.0208	6.41479
	13.7736	15.1974		23.5744	8.38342		14.4695	6.28052		26.0208	6.41479
	13.7736	15.1974		23.7083	8.45634		14.4695	6.31841		26.1686	6.47161
	13.7736	15.1974		23.7083	8.45634		14.4695	6.31841		26.1686	6.47161
	13.7736	15.3043		23.7083	8.52926		14.5871	6.35788		26.1686	6.52842
	13.7736	15.3043		23.7083	8.52926		14.5871	6.35788		26.1686	6.52842
	13.9	15.4113		23.8423	8.59267		14.5871	6.39262		26.3165	6.57782
	13.9	15.4113		23.8423	8.59267		14.5871	6.39262		26.3165	6.57782
	14.0264	15.5284		23.8423	8.66876		14.5871	6.39262		26.3165	6.6371
	14.0264	15.5284		23.8423	8.66876		14.7047	6.43208		26.3165	6.6371
	14.0264	15.6354		23.9762	8.72899		14.7047	6.43208		26.4643	6.68403
	14.0264	15.6354		23.9762	8.72899		14.7047	6.46208		26.4643	6.68403
	14.1527	15.7245		23.9762	8.80983		14.7047	6.46208		26.4643	6.74702
	14.1527	15.7245		23.9762	8.80983		14.7047	6.49997		26.4643	6.74702
	14.1527	15.8314		24.1102	8.89385		14.7047	6.49997		26.6122	6.81248
	14.1527	15.8314		24.1102	8.89385		14.8224	6.5426		26.6122	6.81248
	14.2791	15.9231		24.1102	8.89385		14.8224	6.5426		26.6122	6.81248
	14.2791	15.9231		24.1102	8.9747		14.8224	6.58208		26.6122	6.87547
	14.2791	15.9231		24.1102	8.9747		14.8224	6.58208		26.6122	6.87547
	14.2791	16.0326		24.2441	9.04127		14.94	6.61839		26.76	6.92734
	14.2791	16.0326		24.2441	9.04127		14.94	6.61839		26.76	6.92734
	14.4055	16.1294		24.2441	9.12687		14.94	6.64996		26.76	6.99403
	14.4055	16.1294		24.2441	9.12687		14.94	6.64996		26.76	6.99403
	14.4055	16.244		24.3781	9.2093		14.94	6.64996		26.9079	7.05825
	14.4055	16.244		24.3781	9.2093		14.94	6.68627		26.9079	7.05825
	14.5318	16.3534		24.3781	9.27588		14.94	6.68627		26.9079	7.11012
	14.5318	16.3534		24.3781	9.27588		15.0577	6.72259		26.9079	7.11012
	14.5318	16.4655		24.512	9.36148		15.0577	6.72259		27.0557	7.17682
	14.5318	16.4655		24.512	9.36148		15.0577	6.76364		27.0557	7.17682
	14.6582	16.5724		24.512	9.43281		15.0577	6.76364		27.0557	7.23239
	14.6582	16.5724		24.512	9.43281		15.0577	6.79363		27.0557	7.23239
	14.6582	16.6539		24.512	9.43281		15.0577	6.79363		27.0557	7.23239
	14.6582	16.6539		24.646	9.53267		15.1753	6.83468		27.2036	7.3102
	14.6582	16.6539		24.646	9.53267		15.1753	6.83468		27.2036	7.3102
	14.7845	16.7507		24.646	9.60401		15.1753	6.87258		27.2036	7.36578
	14.7845	16.7507		24.646	9.60401		15.1753	6.87258		27.2036	7.36578
	14.9109	16.8398		24.7799	9.68961		15.2929	6.91363		27.3514	7.43247
	14.9109	16.8398		24.7799	9.68961		15.2929	6.91363		27.3514	7.43247
	14.9109	16.9366		24.9139	9.78631		15.2929	6.91363		27.4993	7.5078
	14.9109	16.9366		24.9139	9.78631		15.2929	6.95625		27.4993	7.5078
	15.0373	17.041		24.9139	9.86081		15.2929	6.95625		27.4993	7.56585
	15.0373	17.041		24.9139	9.86081		15.2929	6.98309		27.4993	7.56585
	15.0373	17.148		25.0478	9.94958		15.2929	6.98309		27.6471	7.63502
	15.0373	17.148		25.0478	9.94958		15.4106	7.02888		27.6471	7.63502
	15.1636	17.2192		25.0478	10.0809		15.4106	7.02888		27.6471	7.69059
	15.1636	17.2192		25.0478	10.0809		15.4106	7.07624		27.6471	7.69059
	15.1636	17.3211		25.0478	10.0809		15.4106	7.07624		27.6471	7.69059
	15.1636	17.3211		25.0478	10.1713		15.4106	7.12676		27.6471	7.76099
	15.1636	17.3211		25.0478	10.1713		15.4106	7.12676		27.6471	7.76099
	15.29	17.4281		25.1817	10.2648		15.5282	7.18202		27.7949	7.83386
	15.29	17.4281		25.1817	10.2648		15.5282	7.18202		27.7949	7.83386
	15.29	17.5146		25.3157	10.3552		15.5282	7.23886		27.9428	7.90425
	15.29	17.5146		25.3157	10.3552		15.5282	7.23886		27.9428	7.90425
	15.4164	17.6165		25.3157	10.4312		15.5282	7.23886		27.9428	7.96354
	15.4164	17.6165		25.3157	10.4312		15.6458	7.28148		27.9428	7.96354
	15.4164	17.6929		25.4496	10.52		15.6458	7.28148		28.0906	8.0327
	15.4164	17.6929		25.4496	10.52		15.6458	7.33833		28.0906	8.0327
	15.5427	17.8202		25.4496	10.6151		15.6458	7.33833		28.0906	8.1068
	15.5427	17.8202		25.4496	10.6151		15.7635	7.38884		28.0906	8.1068
	15.6691	17.9399		25.5836	10.6849		15.7635	7.38884		28.2385	8.16114
	15.6691	17.9399		25.5836	10.6849		15.7635	7.43306		28.2385	8.16114
	15.6691	18.0443		25.5836	10.6849		15.7635	7.43306		28.2385	8.16114
	15.6691	18.0443		25.5836	10.7816		15.8811	7.48515		28.2385	8.23648
	15.6691	18.0443		25.5836	10.7816		15.8811	7.48515		28.2385	8.23648
	15.7955	18.1563		25.5836	10.8529		15.8811	7.53883		28.2385	8.29205
	15.7955	18.1563		25.5836	10.8529		15.8811	7.53883		28.2385	8.29205
	15.7955	18.2378		25.7175	10.9496		15.9988	7.57357		28.3863	8.36739
	15.7955	18.2378		25.7175	10.9496		15.9988	7.57357		28.3863	8.36739
	15.9218	18.3524		25.8515	11.0415		15.9988	7.57357		28.5342	8.43902
	15.9218	18.3524		25.8515	11.0415		15.9988	7.61777		28.5342	8.43902
	15.9218	18.4696		25.8515	11.1398		15.9988	7.61777		28.5342	8.5156
	15.9218	18.4696		25.8515	11.1398		16.1164	7.66672		28.5342	8.5156
	16.0482	18.5689		25.9854	11.2159		16.1164	7.66672		28.682	8.57488
	16.0482	18.5689		25.9854	11.2159		16.1164	7.71724		28.682	8.57488
	16.0482	18.6555		25.9854	11.3094		16.1164	7.71724		28.682	8.64774
	16.0482	18.6555		25.9854	11.3094		16.234	7.74723		28.682	8.64774
	16.1745	18.7573		25.9854	11.3094		16.234	7.74723		28.682	8.64774
	16.1745	18.7573		26.1194	11.395		16.234	7.79144		28.8299	8.71444
	16.1745	18.7573		26.1194	11.395		16.234	7.79144		28.8299	8.71444
	16.1745	18.8795		26.1194	11.479		16.234	7.83407		28.8299	8.7799
	16.1745	18.8795		26.1194	11.479		16.234	7.83407		28.8299	8.7799
	16.3009	18.9712		26.1194	11.5789		16.3517	7.8767		28.8299	8.85771
	16.3009	18.9712		26.1194	11.5789		16.3517	7.8767		28.8299	8.85771
	16.3009	19.0807		26.2533	11.6534		16.3517	7.8767		28.9777	8.91575
	16.3009	19.0807		26.2533	11.6534		16.3517	7.91933		28.9777	8.91575
	16.4273	19.1673		26.3873	11.7628		16.3517	7.91933		29.1256	9.00097
	16.4273	19.1673		26.3873	11.7628		16.4693	7.96669		29.1256	9.00097
	16.4273	19.2615		26.3873	11.8452		16.4693	7.96669		29.1256	9.06519
	16.4273	19.2615		26.3873	11.8452		16.4693	8.01406		29.1256	9.06519
	16.5536	19.3328		26.5212	11.9451		16.4693	8.01406		29.2734	9.143
	16.5536	19.3328		26.5212	11.9451		16.5869	8.05985		29.2734	9.143
	16.5536	19.4347		26.5212	11.9451		16.5869	8.05985		29.2734	9.143
	16.5536	19.4347		26.5212	12.0402		16.5869	8.11194		29.2734	9.2171
	16.5536	19.4347		26.5212	12.0402		16.5869	8.11194		29.2734	9.2171
	16.68	19.534		26.5212	12.1099		16.5869	8.14983		29.2734	9.27144
	16.68	19.534		26.5212	12.1099		16.5869	8.14983		29.2734	9.27144
	16.68	19.6257		26.6551	12.1955		16.7046	8.19246		29.4212	9.33813
	16.68	19.6257		26.6551	12.1955		16.7046	8.19246		29.4212	9.33813
	16.8064	19.7072		26.6551	12.2669		16.7046	8.19246		29.4212	9.39371
	16.8064	19.7072		26.6551	12.2669		16.7046	8.23509		29.4212	9.39371
	16.9327	19.8039		26.7891	12.3636		16.7046	8.23509		29.5691	9.46905
	16.9327	19.8039		26.7891	12.3636		16.8222	8.28087		29.5691	9.46905
	16.9327	19.9058		26.7891	12.4349		16.8222	8.28087		29.5691	9.52462
	16.9327	19.9058		26.7891	12.4349		16.8222	8.32193		29.5691	9.52462
	17.0591	19.9796		26.923	12.5506		16.8222	8.32193		29.7169	9.61478
	17.0591	19.9796		26.923	12.5506		16.8222	8.36298		29.7169	9.61478
	17.0591	20.084		26.923	12.5506		16.8222	8.36298		29.7169	9.61478
	17.0591	20.084		26.923	12.6315		16.9399	8.40403		29.7169	9.67777
	17.0591	20.084		26.923	12.6315		16.9399	8.40403		29.7169	9.67777
	17.1854	20.163		27.057	12.7329		16.9399	8.44507		29.8648	9.75681
	17.1854	20.163		27.057	12.7329		16.9399	8.44507		29.8648	9.75681
	17.1854	20.2648		27.057	12.836		17.0575	8.48454		29.8648	9.83709
	17.1854	20.2648		27.057	12.836		17.0575	8.48454		29.8648	9.83709
	17.3118	20.3718		27.1909	12.9216		17.0575	8.48454		30.0126	9.90378
	17.3118	20.3718		27.1909	12.9216		17.0575	8.52086		30.0126	9.90378
	17.3118	20.4762		27.1909	13.0151		17.0575	8.52086		30.0126	9.97665
	17.3118	20.4762		27.1909	13.0151		17.0575	8.5619		30.0126	9.97665
	17.4382	20.5755		27.3249	13.0959		17.0575	8.5619		30.1605	10.0396
	17.4382	20.5755		27.3249	13.0959		17.1751	8.60295		30.1605	10.0396
	17.4382	20.657		27.3249	13.2005		17.1751	8.60295		30.1605	10.1211
	17.4382	20.657		27.3249	13.2005		17.1751	8.64874		30.1605	10.1211
	17.5646	20.7487		27.3249	13.2005		17.1751	8.64874		30.1605	10.1211
	17.5646	20.7487		27.4588	13.3052		17.1751	8.69768		30.3083	10.2027
	17.5646	20.7487		27.4588	13.3052		17.1751	8.69768		30.3083	10.2027
	17.5646	20.848		27.4588	13.4098		17.2928	8.74031		30.3083	10.2842
	17.5646	20.848		27.4588	13.4098		17.2928	8.74031		30.3083	10.2842
	17.6909	20.9626		27.5928	13.4906		17.2928	8.78452		30.4562	10.3472
	17.6909	20.9626		27.5928	13.4906		17.2928	8.78452		30.4562	10.3472
	17.6909	21.0593		27.5928	13.5873		17.2928	8.78452		30.4562	10.4225
	17.6909	21.0593		27.5928	13.5873		17.2928	8.82083		30.4562	10.4225
	17.8173	21.1765		27.7267	13.6888		17.2928	8.82083		30.604	10.5015
	17.8173	21.1765		27.7267	13.6888		17.4104	8.86819		30.604	10.5015
	17.8173	21.2936		27.7267	13.7712		17.4104	8.86819		30.604	10.5658
	17.8173	21.2936		27.7267	13.7712		17.4104	8.90608		30.604	10.5658
	17.9436	21.4158		27.7267	13.8727		17.4104	8.90608		30.604	10.6448
	17.9436	21.4158		27.7267	13.8727		17.5281	8.94713		30.604	10.6448
	17.9436	21.5533		27.7267	13.8727		17.5281	8.94713		30.604	10.6448
	17.9436	21.5533		27.8607	13.9583		17.5281	8.98661		30.7519	10.7115
	17.9436	21.5533		27.8607	13.9583		17.5281	8.98661		30.7519	10.7115
	18.07	21.6196		27.8607	14.0565		17.5281	9.02923		30.7519	10.7881
	18.07	21.6196		27.8607	14.0565		17.5281	9.02923		30.7519	10.7881
	18.07	21.7316		27.9946	14.1406		17.6457	9.07502		30.8997	10.8535
	18.07	21.7316		27.9946	14.1406		17.6457	9.07502		30.8997	10.8535
	18.1964	21.8258		27.9946	14.261		17.6457	9.07502		30.8997	10.9474
	18.1964	21.8258		27.9946	14.261		17.6457	9.12081		30.8997	10.9474
	18.1964	21.9353		28.1285	14.3625		17.6457	9.12081		31.0475	11.0264
	18.1964	21.9353		28.1285	14.3625		17.6457	9.16028		31.0475	11.0264
	18.3227	22.0423		28.1285	14.4481		17.6457	9.16028		31.0475	11.0931
	18.3227	22.0423		28.1285	14.4481		17.7633	9.20448		31.0475	11.0931
	18.3227	22.162		28.2625	14.5448		17.7633	9.20448		31.1954	11.1685
	18.3227	22.162		28.2625	14.5448		17.7633	9.24711		31.1954	11.1685
	18.4491	22.2536		28.2625	14.5448		17.7633	9.24711		31.1954	11.1685
	18.4491	22.2536		28.2625	14.632		17.7633	9.28342		31.1954	11.2364
	18.4491	22.2536		28.2625	14.632		17.7633	9.28342		31.1954	11.2364
	18.4491	22.3759		28.3964	14.7413		17.881	9.32132		31.3432	11.3216
	18.4491	22.3759		28.3964	14.7413		17.881	9.32132		31.3432	11.3216
	18.5755	22.4854		28.3964	14.8269		17.881	9.36078		31.3432	11.3883
	18.5755	22.4854		28.3964	14.8269		17.881	9.36078		31.3432	11.3883
	18.5755	22.5796		28.5304	14.9648		17.881	9.36078		31.4911	11.4957
	18.5755	22.5796		28.5304	14.9648		17.9986	9.40341		31.4911	11.4957
	18.7018	22.6967		28.5304	15.0441		17.9986	9.40341		31.4911	11.5575
	18.7018	22.6967		28.5304	15.0441		17.9986	9.4413		31.4911	11.5575
	18.7018	22.7935		28.5304	15.1519		17.9986	9.4413		31.4911	11.6415
	18.7018	22.7935		28.5304	15.1519		17.9986	9.48077		31.4911	11.6415
	18.8282	22.8903		28.6643	15.2549		17.9986	9.48077		31.6389	11.7218
	18.8282	22.8903		28.6643	15.2549		18.1162	9.5234		31.6389	11.7218
	18.8282	23.0252		28.6643	15.2549		18.1162	9.5234		31.6389	11.7218
	18.8282	23.0252		28.6643	15.3453		18.1162	9.55814		31.6389	11.7922
	18.8282	23.0252		28.6643	15.3453		18.1162	9.55814		31.6389	11.7922
	18.9546	23.1449		28.7983	15.4531		18.1162	9.60076		31.7868	11.8761
	18.9546	23.1449		28.7983	15.4531		18.1162	9.60076		31.7868	11.8761
	18.9546	23.2569		28.7983	15.5403		18.2339	9.63392		31.7868	11.9441
	18.9546	23.2569		28.7983	15.5403		18.2339	9.63392		31.7868	11.9441
	19.0809	23.3588		28.9322	15.6433		18.2339	9.63392		31.9346	12.0243
	19.0809	23.3588		28.9322	15.6433		18.2339	9.67339		31.9346	12.0243
	19.0809	23.4759		28.9322	15.7654		18.2339	9.67339		31.9346	12.1194
	19.0809	23.4759		28.9322	15.7654		18.2339	9.71444		31.9346	12.1194
	19.2073	23.5854		29.0662	15.8747		18.2339	9.71444		32.0825	12.2047
	19.2073	23.5854		29.0662	15.8747		18.3515	9.75864		32.0825	12.2047
	19.2073	23.7306		29.0662	15.9667		18.3515	9.75864		32.0825	12.2763
	19.2073	23.7306		29.0662	15.9667		18.3515	9.79654		32.0825	12.2763
	19.3336	23.7942		29.0662	15.9667		18.3515	9.79654		32.0825	12.2763
	19.3336	23.7942		29.0662	16.0745		18.3515	9.82969		32.0825	12.3603
	19.3336	23.7942		29.0662	16.0745		18.3515	9.82969		32.0825	12.3603
	19.3336	23.919		29.2001	16.1918		18.4692	9.87548		32.2303	12.4517
	19.3336	23.919		29.2001	16.1918		18.4692	9.87548		32.2303	12.4517
	19.46	24.0336		29.2001	16.2726		18.4692	9.90705		32.2303	12.5147
	19.46	24.0336		29.2001	16.2726		18.4692	9.90705		32.2303	12.5147
	19.46	24.1431		29.3341	16.3836		18.4692	9.90705		32.3782	12.6011
	19.46	24.1431		29.3341	16.3836		18.4692	9.94968		32.3782	12.6011
	19.5864	24.2628		29.3341	16.4787		18.4692	9.94968		32.3782	12.6752
	19.5864	24.2628		29.3341	16.4787		18.5868	9.97494		32.3782	12.6752
	19.5864	24.3647		29.468	16.5833		18.5868	9.97494		32.526	12.7567
	19.5864	24.3647		29.468	16.5833		18.5868	10.0239		32.526	12.7567
	19.7127	24.4818		29.468	16.6975		18.5868	10.0239		32.526	12.8456
	19.7127	24.4818		29.468	16.6975		18.5868	10.0665		32.526	12.8456
	19.7127	24.5836		29.468	16.6975		18.5868	10.0665		32.526	12.8456
	19.7127	24.5836		29.6019	16.8052		18.7044	10.1044		32.6738	12.9296
	19.7127	24.5836		29.6019	16.8052		18.7044	10.1044		32.6738	12.9296
	19.8391	24.7008		29.6019	16.9368		18.7044	10.1407		32.6738	13.0321
	19.8391	24.7008		29.6019	16.9368		18.7044	10.1407		32.6738	13.0321
	19.8391	24.8128		29.6019	17.0066		18.7044	10.1928		32.6738	13.0865
	19.8391	24.8128		29.6019	17.0066		18.7044	10.1928		32.6738	13.0865
	19.9655	24.9351		29.7359	17.1223		18.7044	10.1928		32.8217	13.1766
	19.9655	24.9351		29.7359	17.1223		18.7044	10.2165		32.8217	13.1766
	19.9655	25.0267		29.7359	17.1984		18.7044	10.2165		32.8217	13.2359
	19.9655	25.0267		29.7359	17.1984		18.8221	10.2544		32.8217	13.2359
	20.0918	25.1413		29.8698	17.3236		18.8221	10.2544		32.9695	13.3335
	20.0918	25.1413		29.8698	17.3236		18.8221	10.3081		32.9695	13.3335
	20.0918	25.2508		29.8698	17.4092		18.8221	10.3081		32.9695	13.4002
	20.0918	25.2508		29.8698	17.4092		18.8221	10.3381		32.9695	13.4002
	20.2182	25.3043		29.8698	17.4092		18.8221	10.3381		32.9695	13.4002
	20.2182	25.3043		29.8698	17.5471		18.9397	10.3854		32.9695	13.5076
	20.2182	25.3043		29.8698	17.5471		18.9397	10.3854		32.9695	13.5076
	20.2182	25.3807		30.0038	17.6406		18.9397	10.4281		33.1174	13.5805
	20.2182	25.3807		30.0038	17.6406		18.9397	10.4281		33.1174	13.5805
	20.2182	25.4647		30.0038	17.7532		18.9397	10.4596		33.1174	13.6682
	20.2182	25.4647		30.0038	17.7532		18.9397	10.4596		33.1174	13.6682
	20.3446	25.5768		30.1377	17.8705		18.9397	10.4596		33.2652	13.7596
	20.3446	25.5768		30.1377	17.8705		19.0573	10.5023		33.2652	13.7596
	20.4709	25.7143		30.1377	17.9593		19.0573	10.5023		33.2652	13.8287
	20.4709	25.7143		30.1377	17.9593		19.0573	10.5528		33.2652	13.8287
	20.4709	25.8416		30.2717	18.0892		19.0573	10.5528		33.4131	13.93
	20.4709	25.8416		30.2717	18.0892		19.0573	10.5702		33.4131	13.93
	20.5973	25.9766		30.2717	18.1653		19.0573	10.5702		33.4131	13.9893
	20.5973	25.9766		30.2717	18.1653		19.175	10.6096		33.4131	13.9893
	20.5973	26.0733		30.2717	18.1653		19.175	10.6096		33.4131	13.9893
	20.5973	26.0733		30.2717	18.281		19.175	10.6665		33.4131	14.0794
	20.5973	26.0733		30.2717	18.281		19.175	10.6665		33.4131	14.0794
	20.5973	26.2007		30.4056	18.3936		19.175	10.687		33.5609	14.1671
	20.5973	26.2007		30.4056	18.3936		19.175	10.687		33.5609	14.1671
	20.7236	26.3		30.4056	18.5061		19.175	10.7265		33.5609	14.2548
	20.7236	26.3		30.4056	18.5061		19.175	10.7265		33.5609	14.2548
	20.7236	26.4273		30.5396	18.5965		19.175	10.7265		33.7088	14.3252
	20.7236	26.4273		30.5396	18.5965		19.2926	10.7628		33.7088	14.3252
	20.85	26.5113		30.5396	18.7011		19.2926	10.7628		33.7088	14.4067
	20.85	26.5113		30.5396	18.7011		19.2926	10.7975		33.7088	14.4067
	20.85	26.6412		30.6735	18.7946		19.2926	10.7975		33.8566	14.4796
	20.85	26.6412		30.6735	18.7946		19.2926	10.8338		33.8566	14.4796
	20.9764	26.7252		30.6735	18.8517		19.2926	10.8338		33.8566	14.5241
	20.9764	26.7252		30.6735	18.8517		19.4103	10.8701		33.8566	14.5241
	20.9764	26.8144		30.6735	18.8517		19.4103	10.8701		33.8566	14.5241
	20.9764	26.8144		30.6735	18.9516		19.4103	10.9049		33.8566	14.6019
	20.9764	26.8144		30.6735	18.9516		19.4103	10.9049		33.8566	14.6019
	21.1027	26.906		30.8075	19.0324		19.4103	10.9364		34.0045	14.6649
	21.1027	26.906		30.8075	19.0324		19.4103	10.9364		34.0045	14.6649
	21.1027	26.9901		30.8075	19.1561		19.4103	10.987		34.0045	14.7612
	21.1027	26.9901		30.8075	19.1561		19.4103	10.987		34.0045	14.7612
	21.2291	27.0868		30.9414	19.2528		19.4103	10.987		34.1523	14.8365
	21.2291	27.0868		30.9414	19.2528		19.5279	11.0185		34.1523	14.8365
	21.2291	27.1658		30.9414	19.3717		19.5279	11.0185		34.1523	14.9292
	21.2291	27.1658		30.9414	19.3717		19.5279	11.058		34.1523	14.9292
	21.3555	27.3007		30.9414	19.4842		19.5279	11.058		34.1523	15.0168
	21.3555	27.3007		30.9414	19.4842		19.5279	11.0943		34.1523	15.0168
	21.3555	27.3848		31.0753	19.5967		19.5279	11.0943		34.3001	15.1045
	21.3555	27.3848		31.0753	19.5967		19.6455	11.1306		34.3001	15.1045
	21.4818	27.4917		31.0753	19.5967		19.6455	11.1306		34.3001	15.1045
	21.4818	27.4917		31.0753	19.6934		19.6455	11.1701		34.3001	15.1799
	21.4818	27.4917		31.0753	19.6934		19.6455	11.1701		34.3001	15.1799
	21.4818	27.591		31.2093	19.7838		19.6455	11.1875		34.448	15.2503
	21.4818	27.591		31.2093	19.7838		19.6455	11.1875		34.448	15.2503
	21.6082	27.7056		31.2093	19.9027		19.6455	11.2412		34.448	15.3429
	21.6082	27.7056		31.2093	19.9027		19.6455	11.2412		34.448	15.3429
	21.6082	27.8304		31.2093	19.9883		19.6455	11.2412		34.448	15.4096
	21.6082	27.8304		31.2093	19.9883		19.7632	11.2775		34.448	15.4096
	21.7345	27.9195		31.3432	20.1278		19.7632	11.2775		34.5958	15.5183
	21.7345	27.9195		31.3432	20.1278		19.7632	11.3217		34.5958	15.5183
	21.7345	28.0367		31.3432	20.215		19.7632	11.3217		34.5958	15.5862
	21.7345	28.0367		31.3432	20.215		19.7632	11.3517		34.5958	15.5862
	21.7345	28.1207		31.4772	20.3275		19.7632	11.3517		34.7437	15.6739
	21.7345	28.1207		31.4772	20.3275		19.8808	11.388		34.7437	15.6739
	21.8609	28.2353		31.4772	20.3275		19.8808	11.388		34.7437	15.6739
	21.8609	28.2353		31.4772	20.4385		19.8808	11.429		34.7437	15.7603
	21.8609	28.2353		31.4772	20.4385		19.8808	11.429		34.7437	15.7603
	21.9873	28.3372		31.4772	20.5288		19.8808	11.4622		34.7437	15.8307
	21.9873	28.3372		31.4772	20.5288		19.8808	11.4622		34.7437	15.8307
	21.9873	28.4467		31.6111	20.6398		19.8808	11.5001		34.8915	15.9172
	21.9873	28.4467		31.6111	20.6398		19.8808	11.5001		34.8915	15.9172
	22.1136	28.5536		31.6111	20.7444		19.8808	11.5001		34.8915	15.9987
	22.1136	28.5536		31.6111	20.7444		19.9985	11.508		34.8915	15.9987
	22.1136	28.6402		31.7451	20.8411		19.9985	11.508		35.0394	16.074
	22.1136	28.6402		31.7451	20.8411		19.9985	11.5727		35.0394	16.074
	22.1136	28.7293		31.7451	20.9473		19.9985	11.5727		35.0394	16.1568
	22.1136	28.7293		31.7451	20.9473		19.9985	11.6122		35.0394	16.1568
	22.24	28.7828		31.7451	21.071		19.9985	11.6122		35.0394	16.2531
	22.24	28.7828		31.7451	21.071		19.9985	11.6501		35.0394	16.2531
	22.24	28.8719		31.7451	21.071		19.9985	11.6501		35.0394	16.2531
	22.24	28.8719		31.879	21.1613		20.1161	11.6911		35.1872	16.3235
	22.24	28.8719		31.879	21.1613		20.1161	11.6911		35.1872	16.3235
	22.3664	28.9279		31.879	21.277		20.1161	11.7227		35.1872	16.4137
	22.3664	28.9279		31.879	21.277		20.1161	11.7227		35.1872	16.4137
	22.3664	29.0272		32.013	21.3817		20.1161	11.7653		35.3351	16.4952
	22.3664	29.0272		32.013	21.3817		20.1161	11.7653		35.3351	16.4952
	22.4927	29.1215		32.013	21.4736		20.1161	11.7653		35.3351	16.5668
	22.4927	29.1215		32.013	21.4736		20.2337	11.7937		35.3351	16.5668
	22.4927	29.2157		32.013	21.5877		20.2337	11.7937		35.3351	16.6557
	22.4927	29.2157		32.013	21.5877		20.2337	11.8364		35.3351	16.6557
	22.6191	29.3074		32.1469	21.6765		20.2337	11.8364		35.4829	16.7249
	22.6191	29.3074		32.1469	21.6765		20.2337	11.8585		35.4829	16.7249
	22.6191	29.3812		32.1469	21.7922		20.2337	11.8585		35.4829	16.8151
	22.6191	29.3812		32.1469	21.7922		20.2337	11.9043		35.4829	16.8151
	22.7455	29.4754		32.1469	21.7922		20.2337	11.9043		35.4829	16.8151
	22.7455	29.4754		32.2809	21.9111		20.3514	11.95		35.6308	16.9077
	22.7455	29.4754		32.2809	21.9111		20.3514	11.95		35.6308	16.9077
	22.7455	29.5518		32.2809	22.0252		20.3514	11.9879		35.6308	16.9966
	22.7455	29.5518		32.2809	22.0252		20.3514	11.9879		35.6308	16.9966
	22.7455	29.6511		32.2809	22.141		20.3514	12.029		35.6308	17.0868
	22.7455	29.6511		32.2809	22.141		20.3514	12.029		35.6308	17.0868
	22.8718	29.753		32.4148	22.2361		20.3514	12.029		35.7786	17.1609
	22.8718	29.753		32.4148	22.2361		20.3514	12.0621		35.7786	17.1609
	22.8718	29.8625		32.4148	22.3518		20.3514	12.0621		35.7786	17.251
	22.8718	29.8625		32.4148	22.3518		20.469	12.1		35.7786	17.251
	22.9982	29.9465		32.4148	22.4453		20.469	12.1		35.7786	17.3239
	22.9982	29.9465		32.4148	22.4453		20.469	12.13		35.7786	17.3239
	22.9982	30.0306		32.5487	22.5579		20.469	12.13		35.9264	17.4116
	22.9982	30.0306		32.5487	22.5579		20.469	12.1711		35.9264	17.4116
	23.1245	30.1095		32.5487	22.5579		20.469	12.1711		35.9264	17.4116
	23.1245	30.1095		32.5487	22.6498		20.5866	12.2121		35.9264	17.4832
	23.1245	30.1095		32.5487	22.6498		20.5866	12.2121		35.9264	17.4832
	23.1245	30.1655		32.6827	22.7861		20.5866	12.2437		36.0743	17.5894
	23.1245	30.1655		32.6827	22.7861		20.5866	12.2437		36.0743	17.5894
	23.2509	30.2037		32.6827	22.8797		20.5866	12.2863		36.0743	17.6623
	23.2509	30.2037		32.6827	22.8797		20.5866	12.2863		36.0743	17.6623
	23.2509	30.2623		32.6827	23.0017		20.5866	12.2863		36.0743	17.7574
	23.2509	30.2623		32.6827	23.0017		20.5866	12.3211		36.0743	17.7574
	23.3773	30.3641		32.8166	23.1143		20.5866	12.3211		36.2221	17.8451
	23.3773	30.3641		32.8166	23.1143		20.7043	12.3621		36.2221	17.8451
	23.3773	30.4456		32.8166	23.203		20.7043	12.3621		36.2221	17.9142
	23.3773	30.4456		32.8166	23.203		20.7043	12.3921		36.2221	17.9142
	23.5036	30.545		32.9506	23.3156		20.7043	12.3921		36.37	18.0019
	23.5036	30.545		32.9506	23.3156		20.7043	12.4316		36.37	18.0019
	23.5036	30.629		32.9506	23.3156		20.7043	12.4316		36.37	18.0019
	23.5036	30.629		32.9506	23.4091		20.7043	12.4584		36.37	18.0748
	23.5036	30.629		32.9506	23.4091		20.7043	12.4584		36.37	18.0748
	23.63	30.7028		32.9506	23.5201		20.8219	12.4963		36.37	18.1613
	23.63	30.7028		32.9506	23.5201		20.8219	12.4963		36.37	18.1613
	23.63	30.7996		33.0845	23.6199		20.8219	12.5405		36.5178	18.2391
	23.63	30.7996		33.0845	23.6199		20.8219	12.5405		36.5178	18.2391
	23.7564	30.8887		33.0845	23.723		20.8219	12.5405		36.5178	18.3193
	23.7564	30.8887		33.0845	23.723		20.8219	12.5768		36.5178	18.3193
	23.7564	30.988		33.0845	23.8102		20.8219	12.5768		36.5178	18.3873
	23.7564	30.988		33.0845	23.8102		20.8219	12.61		36.5178	18.3873
	23.7564	31.0746		33.2185	23.9116		20.8219	12.61		36.6657	18.4663
	23.7564	31.0746		33.2185	23.9116		20.9396	12.6416		36.6657	18.4663
	23.8827	31.1714		33.2185	24.0289		20.9396	12.6416		36.6657	18.5577
	23.8827	31.1714		33.2185	24.0289		20.9396	12.681		36.6657	18.5577
	23.8827	31.2758		33.2185	24.0289		20.9396	12.681		36.6657	18.5577
	23.8827	31.2758		33.3524	24.1098		20.9396	12.7079		36.8135	18.6207
	23.8827	31.2758		33.3524	24.1098		20.9396	12.7079		36.8135	18.6207
	24.0091	31.3878		33.3524	24.2223		20.9396	12.7489		36.8135	18.7084
	24.0091	31.3878		33.3524	24.2223		20.9396	12.7489		36.8135	18.7084
	24.0091	31.4922		33.3524	24.3063		21.0572	12.7789		36.8135	18.7738
	24.0091	31.4922		33.3524	24.3063		21.0572	12.7789		36.8135	18.7738
	24.1354	31.5839		33.4864	24.4125		21.0572	12.7789		36.9614	18.8566
	24.1354	31.5839		33.4864	24.4125		21.0572	12.8184		36.9614	18.8566
	24.1354	31.6985		33.4864	24.5282		21.0572	12.8184		36.9614	18.9467
	24.1354	31.6985		33.4864	24.5282		21.0572	12.8579		36.9614	18.9467
	24.2618	31.7953		33.4864	24.636		21.0572	12.8579		36.9614	19.0307
	24.2618	31.7953		33.4864	24.636		21.0572	12.9084		36.9614	19.0307
	24.2618	31.9124		33.6203	24.7438		21.0572	12.9084		37.1092	19.1147
	24.2618	31.9124		33.6203	24.7438		21.1748	12.9352		37.1092	19.1147
	24.2618	32.0143		33.6203	24.7438		21.1748	12.9352		37.1092	19.1147
	24.2618	32.0143		33.6203	24.8326		21.1748	12.9621		37.1092	19.1839
	24.2618	32.0143		33.6203	24.8326		21.1748	12.9621		37.1092	19.1839
	24.3882	32.1441		33.7543	24.9467		21.1748	13.011		37.2571	19.2728
	24.3882	32.1441		33.7543	24.9467		21.1748	13.011		37.2571	19.2728
	24.3882	32.2383		33.7543	25.0228		21.2925	13.0378		37.2571	19.3321
	24.3882	32.2383		33.7543	25.0228		21.2925	13.0378		37.2571	19.3321
	24.5145	32.3504		33.7543	25.1544		21.2925	13.0378		37.2571	19.4346
	24.5145	32.3504		33.7543	25.1544		21.2925	13.0757		37.2571	19.4346
	24.5145	32.4675		33.8882	25.24		21.2925	13.0757		37.4049	19.5013
	24.5145	32.4675		33.8882	25.24		21.2925	13.1184		37.4049	19.5013
	24.6409	32.5516		33.8882	25.3731		21.2925	13.1184		37.4049	19.605
	24.6409	32.5516		33.8882	25.3731		21.2925	13.1499		37.4049	19.605
	24.6409	32.6636		33.8882	25.4698		21.2925	13.1499		37.4049	19.6804
	24.6409	32.6636		33.8882	25.4698		21.2925	13.1847		37.4049	19.6804
	24.7673	32.7629		33.8882	25.4698		21.2925	13.1847		37.4049	19.6804
	24.7673	32.7629		34.0221	25.5792		21.4101	13.2431		37.5527	19.7656
	24.7673	32.7629		34.0221	25.5792		21.4101	13.2431		37.5527	19.7656
	24.7673	32.8775		34.0221	25.6902		21.4101	13.2668		37.5527	19.852
	24.7673	32.8775		34.0221	25.6902		21.4101	13.2668		37.5527	19.852
	24.7673	33.0023		34.0221	25.7758		21.4101	13.2999		37.5527	19.9187
	24.7673	33.0023		34.0221	25.7758		21.4101	13.2999		37.5527	19.9187
	24.8936	33.1169		34.1561	25.8598		21.4101	13.2999		37.7006	19.9842
	24.8936	33.1169		34.1561	25.8598		21.5277	13.3489		37.7006	19.9842
	25.02	33.2467		34.1561	25.9169		21.5277	13.3489		37.7006	20.0286
	25.02	33.2467		34.1561	25.9169		21.5277	13.3726		37.7006	20.0286
	25.02	33.3486		34.29	26.0167		21.5277	13.3726		37.8484	20.1064
	25.02	33.3486		34.29	26.0167		21.5277	13.4057		37.8484	20.1064
	25.02	33.4683		34.29	26.1118		21.5277	13.4057		37.8484	20.1805
	25.02	33.4683		34.29	26.1118		21.5277	13.461		37.8484	20.1805
	25.1464	33.5651		34.29	26.1118		21.5277	13.461		37.8484	20.1805
	25.1464	33.5651		34.29	26.2212		21.5277	13.4846		37.8484	20.2658
	25.1464	33.5651		34.29	26.2212		21.5277	13.4846		37.8484	20.2658
	25.1464	33.6898		34.424	26.283		21.6454	13.5225		37.9963	20.3139
	25.1464	33.6898		34.424	26.283		21.6454	13.5225		37.9963	20.3139
	25.2727	33.7917		34.424	26.367		21.6454	13.5715		37.9963	20.3794
	25.2727	33.7917		34.424	26.367		21.6454	13.5715		37.9963	20.3794
	25.2727	33.9343		34.424	26.4637		21.6454	13.5715		37.9963	20.4547
	25.2727	33.9343		34.424	26.4637		21.6454	13.5904		37.9963	20.4547
	25.2727	34.0489		34.5579	26.5351		21.6454	13.5904		38.1441	20.5103
	25.2727	34.0489		34.5579	26.5351		21.763	13.6236		38.1441	20.5103
	25.3991	34.166		34.5579	26.6381		21.763	13.6236		38.1441	20.5906
	25.3991	34.166		34.5579	26.6381		21.763	13.6804		38.1441	20.5906
	25.3991	34.3035		34.5579	26.7158		21.763	13.6804		38.1441	20.6511
	25.3991	34.3035		34.5579	26.7158		21.763	13.6915		38.1441	20.6511
	25.5254	34.3978		34.5579	26.7158		21.763	13.6915		38.1441	20.6511
	25.5254	34.3978		34.6919	26.8236		21.763	13.7309		38.292	20.7351
	25.5254	34.3978		34.6919	26.8236		21.763	13.7309		38.292	20.7351
	25.5254	34.5149		34.6919	26.9123		21.763	13.7736		38.292	20.8042
	25.5254	34.5149		34.6919	26.9123		21.763	13.7736		38.292	20.8042
	25.6518	34.6066		34.8258	27.0138		21.8807	13.8099		38.4398	20.8833
	25.6518	34.6066		34.8258	27.0138		21.8807	13.8099		38.4398	20.8833
	25.6518	34.7339		34.8258	27.1216		21.8807	13.8099		38.4398	20.9673
	25.6518	34.7339		34.8258	27.1216		21.8807	13.8462		38.4398	20.9673
	25.6518	34.851		34.8258	27.2104		21.8807	13.8462		38.4398	21.0364
	25.6518	34.851		34.8258	27.2104		21.8807	13.8872		38.4398	21.0364
	25.7782	34.9885		34.9598	27.3213		21.8807	13.8872		38.5877	21.1229
	25.7782	34.9885		34.9598	27.3213		21.8807	13.9141		38.5877	21.1229
	25.7782	35.0649		34.9598	27.4101		21.8807	13.9141		38.5877	21.192
	25.7782	35.0649		34.9598	27.4101		21.9983	13.9472		38.5877	21.192
	25.9046	35.1948		34.9598	27.4101		21.9983	13.9472		38.5877	21.192
	25.9046	35.1948		34.9598	27.5179		21.9983	13.9978		38.5877	21.276
	25.9046	35.1948		34.9598	27.5179		21.9983	13.9978		38.5877	21.276
	25.9046	35.3298		35.0937	27.6051		21.9983	14.0246		38.7355	21.344
	25.9046	35.3298		35.0937	27.6051		21.9983	14.0246		38.7355	21.344
	26.0309	35.4189		35.0937	27.7287		21.9983	14.0514		38.7355	21.4403
	26.0309	35.4189		35.0937	27.7287		21.9983	14.0514		38.7355	21.4403
	26.0309	35.5488		35.0937	27.8096		21.9983	14.0514		38.7355	21.5033
	26.0309	35.5488		35.0937	27.8096		22.1159	14.0783		38.7355	21.5033
	26.0309	35.6404		35.2277	27.9126		22.1159	14.0783		38.8834	21.5835
	26.0309	35.6404		35.2277	27.9126		22.1159	14.1304		38.8834	21.5835
	26.1573	35.7728		35.2277	28.022		22.1159	14.1304		38.8834	21.6688
	26.1573	35.7728		35.2277	28.022		22.1159	14.1683		38.8834	21.6688
	26.1573	35.8696		35.2277	28.1107		22.1159	14.1683		38.8834	21.7379
	26.1573	35.8696		35.2277	28.1107		22.1159	14.1825		38.8834	21.7379
	26.2836	36.0301		35.2277	28.1107		22.1159	14.1825		38.8834	21.7379
	26.2836	36.0301		35.3616	28.2185		22.2336	14.2314		39.0312	21.8219
	26.2836	36.0301		35.3616	28.2185		22.2336	14.2314		39.0312	21.8219
	26.2836	36.1548		35.3616	28.3089		22.2336	14.2567		39.0312	21.8923
	26.2836	36.1548		35.3616	28.3089		22.2336	14.2567		39.0312	21.8923
	26.2836	36.2592		35.4955	28.4167		22.2336	14.2851		39.179	21.9763
	26.2836	36.2592		35.4955	28.4167		22.2336	14.2851		39.179	21.9763
	26.41	36.3789		35.4955	28.5276		22.2336	14.2851		39.179	22.0627
	26.41	36.3789		35.4955	28.5276		22.2336	14.3277		39.179	22.0627
	26.41	36.4833		35.4955	28.637		22.2336	14.3277		39.179	22.148
	26.41	36.4833		35.4955	28.637		22.3512	14.3656		39.179	22.148
	26.5364	36.6081		35.6295	28.7195		22.3512	14.3656		39.3269	22.2122
	26.5364	36.6081		35.6295	28.7195		22.3512	14.4004		39.3269	22.2122
	26.5364	36.7023		35.6295	28.8336		22.3512	14.4004		39.3269	22.3011
	26.5364	36.7023		35.6295	28.8336		22.3512	14.4288		39.3269	22.3011
	26.6627	36.8296		35.6295	28.8336		22.3512	14.4288		39.3269	22.3011
	26.6627	36.8296		35.6295	28.9382		22.3512	14.4651		39.3269	22.3826
	26.6627	36.8296		35.6295	28.9382		22.3512	14.4651		39.3269	22.3826
	26.6627	36.9544		35.7634	29.0222		22.3512	14.4809		39.4747	22.4481
	26.6627	36.9544		35.7634	29.0222		22.3512	14.4809		39.4747	22.4481
	26.6627	37.0792		35.7634	29.13		22.4688	14.5235		39.4747	22.5321
	26.6627	37.0792		35.7634	29.13		22.4688	14.5235		39.4747	22.5321
	26.7891	37.204		35.7634	29.214		22.4688	14.5235		39.4747	22.5975
	26.7891	37.204		35.7634	29.214		22.4688	14.5488		39.4747	22.5975
	26.7891	37.3033		35.8974	29.3107		22.4688	14.5488		39.6226	22.6729
	26.7891	37.3033		35.8974	29.3107		22.4688	14.5819		39.6226	22.6729
	26.9154	37.4281		35.8974	29.4201		22.4688	14.5819		39.6226	22.7581
	26.9154	37.4281		35.8974	29.4201		22.4688	14.6135		39.6226	22.7581
	26.9154	37.5274		35.8974	29.5216		22.4688	14.6135		39.6226	22.8371
	26.9154	37.5274		35.8974	29.5216		22.5865	14.6514		39.6226	22.8371
	26.9154	37.6496		35.8974	29.5216		22.5865	14.6514		39.6226	22.8371
	26.9154	37.6496		36.0313	29.6262		22.5865	14.683		39.7704	22.9186
	26.9154	37.6496		36.0313	29.6262		22.5865	14.683		39.7704	22.9186
	27.0418	37.7693		36.0313	29.707		22.5865	14.7114		39.7704	22.9816
	27.0418	37.7693		36.0313	29.707		22.5865	14.7114		39.7704	22.9816
	27.0418	37.8788		36.0313	29.8037		22.5865	14.7493		39.7704	23.057
	27.0418	37.8788		36.0313	29.8037		22.5865	14.7493		39.7704	23.057
	27.1682	37.9908		36.1653	29.8782		22.5865	14.7493		39.9183	23.115
	27.1682	37.9908		36.1653	29.8782		22.7041	14.7761		39.9183	23.115
	27.1682	38.1131		36.1653	29.9765		22.7041	14.7761		39.9183	23.1916
	27.1682	38.1131		36.1653	29.9765		22.7041	14.8124		39.9183	23.1916
	27.2946	38.2378		36.1653	30.0558		22.7041	14.8124		39.9183	23.2533
	27.2946	38.2378		36.1653	30.0558		22.7041	14.8472		39.9183	23.2533
	27.2946	38.3346		36.2992	30.1984		22.7041	14.8472		40.0661	23.3645
	27.2946	38.3346		36.2992	30.1984		22.7041	14.8756		40.0661	23.3645
	27.2946	38.4492		36.2992	30.1984		22.7041	14.8756		40.0661	23.3645
	27.2946	38.4492		36.2992	30.2618		22.7041	14.9072		40.0661	23.4139
	27.2946	38.4492		36.2992	30.2618		22.7041	14.9072		40.0661	23.4139
	27.4209	38.5434		36.2992	30.3601		22.8218	14.9403		40.0661	23.4905
	27.4209	38.5434		36.2992	30.3601		22.8218	14.9403		40.0661	23.4905
	27.4209	38.6631		36.4332	30.4647		22.8218	14.9782		40.214	23.572
	27.4209	38.6631		36.4332	30.4647		22.8218	14.9782		40.214	23.572
	27.5473	38.7777		36.4332	30.5472		22.8218	14.9782		40.214	23.6362
	27.5473	38.7777		36.4332	30.5472		22.8218	15.0019		40.214	23.6362
	27.5473	38.8846		36.4332	30.6454		22.8218	15.0019		40.214	23.7128
	27.5473	38.8846		36.4332	30.6454		22.8218	15.0335		40.214	23.7128
	27.5473	38.9865		36.5671	30.7215		22.8218	15.0335		40.3618	23.772
	27.5473	38.9865		36.5671	30.7215		22.8218	15.0619		40.3618	23.772
	27.6736	39.0731		36.5671	30.8293		22.8218	15.0619		40.3618	23.856
	27.6736	39.0731		36.5671	30.8293		22.9394	15.0982		40.3618	23.856
	27.6736	39.1826		36.5671	30.8293		22.9394	15.0982		40.3618	23.856
	27.6736	39.1826		36.5671	30.9149		22.9394	15.1235		40.3618	23.9227
	27.6736	39.1826		36.5671	30.9149		22.9394	15.1235		40.3618	23.9227
	27.8	39.2768		36.7011	31.0132		22.9394	15.1629		40.5097	23.9993
	27.8	39.2768		36.7011	31.0132		22.9394	15.1629		40.5097	23.9993
	27.8	39.3888		36.7011	31.083		22.9394	15.2055		40.5097	24.0536
	27.8	39.3888		36.7011	31.083		22.9394	15.2055		40.5097	24.0536
	27.8	39.4805		36.7011	31.186		22.9394	15.2055		40.5097	24.1339
	27.8	39.4805		36.7011	31.186		23.057	15.2229		40.5097	24.1339
	27.9264	39.6002		36.835	31.2653		23.057	15.2229		40.6575	24.1957
	27.9264	39.6002		36.835	31.2653		23.057	15.2513		40.6575	24.1957
	27.9264	39.697		36.835	31.4352		23.057	15.2513		40.6575	24.2463
	27.9264	39.697		36.835	31.4352		23.057	15.2813		40.6575	24.2463
	28.0527	39.8498		36.835	31.5193		23.057	15.2813		40.6575	24.3118
	28.0527	39.8498		36.835	31.5193		23.057	15.3145		40.6575	24.3118
	28.0527	39.9618		36.835	31.5193		23.057	15.3145		40.6575	24.3118
	28.0527	39.9618		36.835	31.5843		23.057	15.3382		40.6575	24.3624
	28.0527	39.9618		36.835	31.5843		23.057	15.3382		40.6575	24.3624
	28.0527	40.0433		36.9689	31.6746		23.1747	15.3698		40.8053	24.4328
	28.0527	40.0433		36.9689	31.6746		23.1747	15.3698		40.8053	24.4328
	28.1791	40.1452		36.9689	31.7523		23.1747	15.4045		40.8053	24.4933
	28.1791	40.1452		36.9689	31.7523		23.1747	15.4045		40.8053	24.4933
	28.1791	40.2292		37.1029	31.8236		23.1747	15.4045		40.9532	24.5489
	28.1791	40.2292		37.1029	31.8236		23.1747	15.4361		40.9532	24.5489
	28.3055	40.3336		37.1029	31.9108		23.1747	15.4361		40.9532	24.6168
	28.3055	40.3336		37.1029	31.9108		23.1747	15.4818		40.9532	24.6168
	28.3055	40.4507		37.1029	31.9742		23.1747	15.4818		40.9532	24.6662
	28.3055	40.4507		37.1029	31.9742		23.2923	15.4913		40.9532	24.6662
	28.3055	40.5195		37.1029	32.0598		23.2923	15.4913		40.9532	24.7329
	28.3055	40.5195		37.1029	32.0598		23.2923	15.5197		40.9532	24.7329
	28.4318	40.629		37.1029	32.0598		23.2923	15.5197		40.9532	24.7329
	28.4318	40.629		37.2368	32.12		23.2923	15.5403		41.101	24.7798
	28.4318	40.629		37.2368	32.12		23.2923	15.5403		41.101	24.7798
	28.4318	40.7334		37.2368	32.2056		23.2923	15.5734		41.101	24.8465
	28.4318	40.7334		37.2368	32.2056		23.2923	15.5734		41.101	24.8465
	28.5582	40.8378		37.2368	32.2659		23.2923	15.5987		41.101	24.8935
	28.5582	40.8378		37.2368	32.2659		23.2923	15.5987		41.101	24.8935
	28.5582	40.9218		37.3708	32.3673		23.2923	15.5987		41.2489	24.9725
	28.5582	40.9218		37.3708	32.3673		23.4099	15.6192		41.2489	24.9725
	28.5582	41.016		37.3708	32.4307		23.4099	15.6192		41.2489	25.0219
	28.5582	41.016		37.3708	32.4307		23.4099	15.6524		41.2489	25.0219
	28.6846	41.0899		37.3708	32.51		23.4099	15.6524		41.2489	25.0837
	28.6846	41.0899		37.3708	32.51		23.4099	15.6824		41.2489	25.0837
	28.6846	41.2045		37.5047	32.5988		23.4099	15.6824		41.3967	25.1528
	28.6846	41.2045		37.5047	32.5988		23.4099	15.6902		41.3967	25.1528
	28.8109	41.3063		37.5047	32.5988		23.4099	15.6902		41.3967	25.1528
	28.8109	41.3063		37.5047	32.6685		23.4099	15.7345		41.3967	25.2072
	28.8109	41.3063		37.5047	32.6685		23.4099	15.7345		41.3967	25.2072
	28.8109	41.4082		37.5047	32.7573		23.5276	15.766		41.3967	25.2763
	28.8109	41.4082		37.5047	32.7573		23.5276	15.766		41.3967	25.2763
	28.8109	41.5024		37.6387	32.8175		23.5276	15.7913		41.5446	25.3233
	28.8109	41.5024		37.6387	32.8175		23.5276	15.7913		41.5446	25.3233
	28.9373	41.5712		37.6387	32.9126		23.5276	15.7913		41.5446	25.3973
	28.9373	41.5712		37.6387	32.9126		23.5276	15.8244		41.5446	25.3973
	28.9373	41.6705		37.6387	32.9919		23.5276	15.8244		41.5446	25.4591
	28.9373	41.6705		37.6387	32.9919		23.5276	15.856		41.5446	25.4591
	29.0636	41.7418		37.7726	33.0775		23.5276	15.856		41.6924	25.5258
	29.0636	41.7418		37.7726	33.0775		23.6452	15.8908		41.6924	25.5258
	29.0636	41.8385		37.7726	33.1409		23.6452	15.8908		41.6924	25.5752
	29.0636	41.8385		37.7726	33.1409		23.6452	15.9176		41.6924	25.5752
	29.0636	41.9073		37.7726	33.1409		23.6452	15.9176		41.6924	25.5752
	29.0636	41.9073		37.7726	33.2265		23.6452	15.9429		41.6924	25.6419
	29.0636	41.9073		37.7726	33.2265		23.6452	15.9429		41.6924	25.6419
	29.19	42.0117		37.9066	33.3026		23.6452	15.9792		41.8403	25.7012
	29.19	42.0117		37.9066	33.3026		23.6452	15.9792		41.8403	25.7012
	29.19	42.1085		37.9066	33.366		23.6452	16.0044		41.8403	25.7506
	29.19	42.1085		37.9066	33.366		23.6452	16.0044		41.8403	25.7506
	29.3164	42.2103		37.9066	33.4389		23.6452	16.0044		41.8403	25.8074
	29.3164	42.2103		37.9066	33.4389		23.7629	16.0328		41.8403	25.8074
	29.3164	42.302		37.9066	33.4896		23.7629	16.0328		41.8403	25.8469
	29.3164	42.302		37.9066	33.4896		23.7629	16.0597		41.8403	25.8469
	29.3164	42.3657		38.0405	33.5721		23.7629	16.0597		41.9881	25.9111
	29.3164	42.3657		38.0405	33.5721		23.7629	16.0913		41.9881	25.9111
	29.4427	42.4472		38.0405	33.6513		23.7629	16.0913		41.9881	25.9729
	29.4427	42.4472		38.0405	33.6513		23.7629	16.1244		41.9881	25.9729
	29.4427	42.5159		38.0405	33.6513		23.7629	16.1244		41.9881	25.9729
	29.4427	42.5159		38.1745	33.7306		23.7629	16.1528		42.136	26.0346
	29.4427	42.5159		38.1745	33.7306		23.7629	16.1528		42.136	26.0346
	29.5691	42.6076		38.1745	33.8067		23.8805	16.1939		42.136	26.0939
	29.5691	42.6076		38.1745	33.8067		23.8805	16.1939		42.136	26.0939
	29.5691	42.6967		38.1745	33.8637		23.8805	16.2176		42.136	26.1384
	29.5691	42.6967		38.1745	33.8637		23.8805	16.2176		42.136	26.1384
	29.5691	42.7884		38.1745	33.9398		23.8805	16.2176		42.136	26.1977
	29.5691	42.7884		38.1745	33.9398		23.8805	16.2476		42.136	26.1977
	29.6955	42.8699		38.3084	33.9937		23.8805	16.2476		42.2838	26.2396
	29.6955	42.8699		38.3084	33.9937		23.8805	16.2776		42.2838	26.2396
	29.6955	42.8852		38.3084	34.0603		23.8805	16.2776		42.2838	26.2915
	29.6955	42.8852		38.3084	34.0603		23.8805	16.3091		42.2838	26.2915
	29.8218	42.931		38.3084	34.1142		23.8805	16.3091		42.2838	26.3335
	29.8218	42.931		38.3084	34.1142		23.8805	16.3486		42.2838	26.3335
	29.8218	42.9717		38.3084	34.1142		23.8805	16.3486		42.2838	26.3335
	29.8218	42.9717		38.4423	34.1935		23.9981	16.3707		42.4316	26.3953
	29.8218	42.9717		38.4423	34.1935		23.9981	16.3707		42.4316	26.3953
	29.8218	43.0329		38.4423	34.2442		23.9981	16.4039		42.4316	26.4348
	29.8218	43.0329		38.4423	34.2442		23.9981	16.4039		42.4316	26.4348
	29.9482	43.0914		38.4423	34.2981		23.9981	16.4339		42.4316	26.4768
	29.9482	43.0914		38.4423	34.2981		23.9981	16.4339		42.4316	26.4768
	29.9482	43.1704		38.5763	34.3678		23.9981	16.4339		42.5795	26.5311
	29.9482	43.1704		38.5763	34.3678		23.9981	16.4654		42.5795	26.5311
	30.0745	43.2518		38.5763	34.4217		23.9981	16.4654		42.5795	26.5731
	30.0745	43.2518		38.5763	34.4217		24.1158	16.4891		42.5795	26.5731
	30.0745	43.3333		38.5763	34.4883		24.1158	16.4891		42.5795	26.625
	30.0745	43.3333		38.5763	34.4883		24.1158	16.527		42.5795	26.625
	30.0745	43.4072		38.5763	34.5454		24.1158	16.527		42.5795	26.6694
	30.0745	43.4072		38.5763	34.5454		24.1158	16.5539		42.5795	26.6694
	30.2009	43.4607		38.5763	34.5454		24.1158	16.5539		42.5795	26.6694
	30.2009	43.4607		38.7102	34.6119		24.1158	16.5886		42.7273	26.7213
	30.2009	43.4607		38.7102	34.6119		24.1158	16.5886		42.7273	26.7213
	30.2009	43.5345		38.7102	34.688		24.1158	16.6186		42.7273	26.7806
	30.2009	43.5345		38.7102	34.688		24.1158	16.6186		42.7273	26.7806
	30.3273	43.5931		38.7102	34.761		24.1158	16.647		42.7273	26.8374
	30.3273	43.5931		38.7102	34.761		24.1158	16.647		42.7273	26.8374
	30.3273	43.6746		38.8442	34.818		24.1158	16.647		42.8752	26.8819
	30.3273	43.6746		38.8442	34.818		24.2334	16.6817		42.8752	26.8819
	30.3273	43.7459		38.8442	34.8941		24.2334	16.6817		42.8752	26.9411
	30.3273	43.7459		38.8442	34.8941		24.2334	16.7086		42.8752	26.9411
	30.4536	43.8324		38.8442	34.9607		24.2334	16.7086		42.8752	26.993
	30.4536	43.8324		38.8442	34.9607		24.2334	16.7402		42.8752	26.993
	30.4536	43.9037		38.9781	35.0051		24.2334	16.7402		43.023	27.0276
	30.4536	43.9037		38.9781	35.0051		24.2334	16.7686		43.023	27.0276
	30.4536	43.975		38.9781	35.0051		24.2334	16.7686		43.023	27.0276
	30.4536	43.975		38.9781	35.0907		24.2334	16.7986		43.023	27.0943
	30.4536	43.975		38.9781	35.0907		24.2334	16.7986		43.023	27.0943
	30.58	44.026		38.9781	35.1477		24.2334	16.8254		43.023	27.1388
	30.58	44.026		38.9781	35.1477		24.2334	16.8254		43.023	27.1388
	30.58	44.0744		38.9781	35.2207		24.3511	16.8601		43.023	27.1956
	30.58	44.0744		38.9781	35.2207		24.3511	16.8601		43.023	27.1956
	30.7064	44.1355		39.1121	35.2841		24.3511	16.8601		43.1709	27.245
	30.7064	44.1355		39.1121	35.2841		24.3511	16.898		43.1709	27.245
	30.7064	44.0845		39.1121	35.3633		24.3511	16.898		43.1709	27.3067
	30.7064	44.0845		39.1121	35.3633		24.3511	16.9296		43.1709	27.3067
	30.7064	44.082		39.1121	35.4299		24.3511	16.9296		43.1709	27.3586
	30.7064	44.082		39.1121	35.4299		24.3511	16.9628		43.1709	27.3586
	30.8327	44.1431		39.246	35.4838		24.3511	16.9628		43.3187	27.4006
	30.8327	44.1431		39.246	35.4838		24.3511	16.988		43.3187	27.4006
	30.8327	44.1991		39.246	35.4838		24.3511	16.988		43.3187	27.4006
	30.8327	44.1991		39.246	35.5662		24.4687	17.0196		43.3187	27.4648
	30.8327	44.1991		39.246	35.5662		24.4687	17.0196		43.3187	27.4648
	30.9591	44.2781		39.246	35.6043		24.4687	17.0496		43.3187	27.4944
	30.9591	44.2781		39.246	35.6043		24.4687	17.0496		43.3187	27.4944
	30.9591	44.3774		39.38	35.6708		24.4687	17.0843		43.4666	27.5463
	30.9591	44.3774		39.38	35.6708		24.4687	17.0843		43.4666	27.5463
	31.0855	44.4818		39.38	35.7152		24.4687	17.0843		43.4666	27.5809
	31.0855	44.4818		39.38	35.7152		24.4687	17.1112		43.4666	27.5809
	31.0855	44.5582		39.38	35.7913		24.4687	17.1112		43.4666	27.6402
	31.0855	44.5582		39.38	35.7913		24.4687	17.1349		43.4666	27.6402
	31.0855	44.6499		39.38	35.8642		24.4687	17.1349		43.4666	27.697
	31.0855	44.6499		39.38	35.8642		24.5863	17.1728		43.4666	27.697
	31.2118	44.7212		39.5139	35.9181		24.5863	17.1728		43.6144	27.739
	31.2118	44.7212		39.5139	35.9181		24.5863	17.2059		43.6144	27.739
	31.2118	44.8103		39.5139	35.9181		24.5863	17.2059		43.6144	27.739
	31.2118	44.8103		39.5139	35.9815		24.5863	17.2359		43.6144	27.7884
	31.2118	44.8103		39.5139	35.9815		24.5863	17.2359		43.6144	27.7884
	31.2118	44.8918		39.5139	36.0323		24.5863	17.2643		43.6144	27.8279
	31.2118	44.8918		39.5139	36.0323		24.5863	17.2643		43.6144	27.8279
	31.3382	44.9733		39.6479	36.0957		24.5863	17.3006		43.7623	27.8773
	31.3382	44.9733		39.6479	36.0957		24.5863	17.3006		43.7623	27.8773
	31.3382	45.0471		39.6479	36.1337		24.5863	17.3006		43.7623	27.907
	31.3382	45.0471		39.6479	36.1337		24.5863	17.3259		43.7623	27.907
	31.3382	45.1057		39.6479	36.1971		24.5863	17.3259		43.7623	27.9564
	31.3382	45.1057		39.6479	36.1971		24.704	17.3606		43.7623	27.9564
	31.4645	45.177		39.7818	36.2383		24.704	17.3606		43.9101	27.9885
	31.4645	45.177		39.7818	36.2383		24.704	17.3985		43.9101	27.9885
	31.4645	45.2203		39.7818	36.2859		24.704	17.3985		43.9101	28.0255
	31.4645	45.2203		39.7818	36.2859		24.704	17.4285		43.9101	28.0255
	31.5909	45.289		39.7818	36.2859		24.704	17.4285		43.9101	28.0255
	31.5909	45.289		39.7818	36.3303		24.704	17.4617		43.9101	28.0601
	31.5909	45.289		39.7818	36.3303		24.704	17.4617		43.9101	28.0601
	31.5909	45.34		39.7818	36.381		24.704	17.5075		43.9101	28.0996
	31.5909	45.34		39.7818	36.381		24.704	17.5075		43.9101	28.0996
	31.5909	45.4062		39.9157	36.4222		24.704	17.5233		44.0579	28.1317
	31.5909	45.4062		39.9157	36.4222		24.704	17.5233		44.0579	28.1317
	31.7173	45.5106		39.9157	36.4571		24.704	17.5233		44.0579	28.1589
	31.7173	45.5106		39.9157	36.4571		24.8216	17.5454		44.0579	28.1589
	31.7173	45.5742		39.9157	36.511		24.8216	17.5454		44.0579	28.2009
	31.7173	45.5742		39.9157	36.511		24.8216	17.5975		44.0579	28.2009
	31.8436	45.6583		39.9157	36.5459		24.8216	17.5975		44.0579	28.2281
	31.8436	45.6583		39.9157	36.5459		24.8216	17.6069		44.0579	28.2281
	31.8436	45.7219		40.0497	36.5966		24.8216	17.6069		44.2058	28.2676
	31.8436	45.7219		40.0497	36.5966		24.8216	17.6401		44.2058	28.2676
	31.8436	45.8085		40.0497	36.5966		24.8216	17.6401		44.2058	28.2676
	31.8436	45.8085		40.0497	36.6441		24.8216	17.6874		44.2058	28.3046
	31.8436	45.8085		40.0497	36.6441		24.8216	17.6874		44.2058	28.3046
	31.97	45.8722		40.0497	36.6758		24.8216	17.7095		44.2058	28.3293
	31.97	45.8722		40.0497	36.6758		24.8216	17.7095		44.2058	28.3293
	31.97	45.9588		40.1836	36.7171		24.9392	17.7411		44.3536	28.3614
	31.97	45.9588		40.1836	36.7171		24.9392	17.7411		44.3536	28.3614
	31.97	46.0479		40.1836	36.7424		24.9392	17.7411		44.3536	28.3812
	31.97	46.0479		40.1836	36.7424		24.9392	17.7759		44.3536	28.3812
	32.0964	46.0988		40.1836	36.7868		24.9392	17.7759		44.3536	28.4158
	32.0964	46.0988		40.1836	36.7868		24.9392	17.8027		44.3536	28.4158
	32.0964	46.1701		40.3176	36.8217		24.9392	17.8027		44.5015	28.443
	32.0964	46.1701		40.3176	36.8217		24.9392	17.8311		44.5015	28.443
	32.2227	46.2516		40.3176	36.8661		24.9392	17.8311		44.5015	28.4775
	32.2227	46.2516		40.3176	36.8661		24.9392	17.8737		44.5015	28.4775
	32.2227	46.3127		40.3176	36.8661		24.9392	17.8737		44.5015	28.4775
	32.2227	46.3127		40.3176	36.8946		25.0569	17.9006		44.5015	28.4998
	32.2227	46.3127		40.3176	36.8946		25.0569	17.9006		44.5015	28.4998
	32.2227	46.3636		40.3176	36.9295		25.0569	17.9227		44.5015	28.5269
	32.2227	46.3636		40.3176	36.9295		25.0569	17.9227		44.5015	28.5269
	32.3491	46.4324		40.4515	36.9644		25.0569	17.9227		44.6493	28.5541
	32.3491	46.4324		40.4515	36.9644		25.0569	17.9732		44.6493	28.5541
	32.3491	46.4859		40.4515	36.9897		25.0569	17.9937		44.6493	28.5739
	32.3491	46.4859		40.4515	36.9897		25.0569	17.9937		44.6493	28.5739
	32.3491	46.5648		40.4515	37.0182		25.0569	17.9937		44.6493	28.5961
	32.3491	46.5648		40.4515	37.0182		25.0569	18.0237		44.6493	28.5961
	32.4755	46.6285		40.5855	37.0278		25.0569	18.0237		44.7972	28.6035
	32.4755	46.6285		40.5855	37.0278		25.0569	18.0427		44.7972	28.6035
	32.4755	46.6947		40.5855	37.0468		25.0569	18.0427		44.7972	28.6183
	32.4755	46.6947		40.5855	37.0468		25.1745	18.0885		44.7972	28.6183
	32.6018	46.7634		40.5855	37.0468		25.1745	18.0885		44.7972	28.6183
	32.6018	46.7634		40.5855	37.05		25.1745	18.1169		44.7972	28.6208
	32.6018	46.7634		40.5855	37.05		25.1745	18.1169		44.7972	28.6208
	32.6018	46.8042		40.7194	37.0595		25.1745	18.139		44.945	28.6282
	32.6018	46.8042		40.7194	37.0595		25.1745	18.139		44.945	28.6282
	32.6018	46.8729		40.7194	37.0373		25.1745	18.1863		44.945	28.6109
	32.6018	46.8729		40.7194	37.0373		25.1745	18.1863		44.945	28.6109
	32.7282	46.9162		40.7194	37.0278		25.1745	18.2211		44.945	28.6035
	32.7282	46.9162		40.7194	37.0278		25.1745	18.2211		44.945	28.6035
	32.7282	46.9722		40.8534	37.0214		25.1745	18.2211		45.0929	28.5986
	32.7282	46.9722		40.8534	37.0214		25.1745	18.2558		45.0929	28.5986
	32.7282	47.0104		40.8534	37.0214		25.1745	18.2558		45.0929	28.5986
	32.7282	47.0104		40.8534	37.0214		25.2922	18.2842		45.0929	28.5986
	32.8546	47.0435		40.8534	37.0246		25.2922	18.2842		45.0929	28.601
	32.8546	47.0435		40.8534	37.0246		25.2922	18.319		45.0929	28.601
	32.8546	47.0817		40.8534	37.0246		25.2922	18.319		45.0929	28.601
	32.8546	47.0817		40.8534	37.0278		25.2922	18.3411		45.0929	28.6035
	32.8546	47.0817		40.8534	37.0278		25.2922	18.3411		45.0929	28.6035
	32.8546	47.1021		40.9873	37.0278		25.2922	18.3805		45.2407	28.6035
	32.8546	47.1021		40.9873	37.0278		25.2922	18.3805		45.2407	28.6035
	32.9809	47.1403		40.9873	37.0341		25.2922	18.4074		45.2407	28.6085
	32.9809	47.1403		40.9873	37.0341		25.2922	18.4074		45.2407	28.6085
	32.9809	47.1658		40.9873	37.0404		25.2922	18.439		45.2407	28.6134
	32.9809	47.1658		40.9873	37.0404		25.2922	18.439		45.2407	28.6134
	33.1073	47.1938		41.1213	37.0468		25.2922	18.439		45.3886	28.6183
	33.1073	47.1938		41.1213	37.0468		25.4098	18.4737		45.3886	28.6183
	33.1073	47.2218		41.1213	37.0595		25.4098	18.4737		45.3886	28.6282
	33.1073	47.2218		41.1213	37.0595		25.4098	18.5116		45.3886	28.6282
	33.1073	47.2549		41.1213	37.0753		25.4098	18.5116		45.3886	28.6406
	33.1073	47.2549		41.1213	37.0753		25.4098	18.5447		45.3886	28.6406
	33.2336	47.2931		41.1213	37.0753		25.4098	18.5447		45.3886	28.6406
	33.2336	47.2931		41.2552	37.0912		25.4098	18.57		45.5364	28.6529
	33.2336	47.2931		41.2552	37.0912		25.4098	18.57		45.5364	28.6529
	33.2336	47.3237		41.2552	37.1165		25.4098	18.6047		45.5364	28.6727
	33.2336	47.3237		41.2552	37.1165		25.4098	18.6047		45.5364	28.6727
	33.2336	47.3517		41.2552	37.1387		25.4098	18.63		45.5364	28.69
	33.2336	47.3517		41.2552	37.1387		25.4098	18.63		45.5364	28.69
	33.36	47.4153		41.3891	37.1736		25.5274	18.6632		45.6842	28.7171
	33.36	47.4153		41.3891	37.1736		25.5274	18.6632		45.6842	28.7171
	33.36	47.4586		41.3891	37.1958		25.5274	18.6632		45.6842	28.7344
	33.36	47.4586		41.3891	37.1958		25.5274	18.6979		45.6842	28.7344
	33.4864	47.5019		41.3891	37.2275		25.5274	18.6979		45.6842	28.7591
	33.4864	47.5019		41.3891	37.2275		25.5274	18.7263		45.6842	28.7591
	33.4864	47.5528		41.3891	37.2529		25.5274	18.7263		45.6842	28.7789
	33.4864	47.5528		41.3891	37.2529		25.5274	18.7642		45.6842	28.7789
	33.4864	47.5783		41.3891	37.2529		25.5274	18.7642		45.6842	28.7789
	33.4864	47.5783		41.5231	37.2719		25.5274	18.7958		45.8321	28.7937
	33.4864	47.5783		41.5231	37.2719		25.5274	18.7958		45.8321	28.7937
	33.6127	47.6012		41.5231	37.2972		25.5274	18.8321		45.8321	28.8135
	33.6127	47.6012		41.5231	37.2972		25.5274	18.8321		45.8321	28.8135
	33.6127	47.642		41.5231	37.3226		25.6451	18.8589		45.8321	28.8332
	33.6127	47.642		41.5231	37.3226		25.6451	18.8589		45.8321	28.8332
	33.6127	47.6751		41.657	37.3353		25.6451	18.8921		45.9799	28.8431
	33.6127	47.6751		41.657	37.3353		25.6451	18.8921		45.9799	28.8431
	33.7391	47.7107		41.657	37.3163		25.6451	18.8921		45.9799	28.8283
	33.7391	47.7107		41.657	37.3163		25.6451	18.9158		45.9799	28.8283
	33.7391	47.7438		41.657	37.3131		25.6451	18.9158		45.9799	28.8258
	33.7391	47.7438		41.657	37.3131		25.6451	18.9521		45.9799	28.8258
	33.8655	47.7897		41.657	37.3321		25.6451	18.9521		45.9799	28.8406
	33.8655	47.7897		41.657	37.3321		25.6451	18.9852		45.9799	28.8406
	33.8655	47.8253		41.657	37.3321		25.6451	18.9852		45.9799	28.8406
	33.8655	47.8253		41.791	37.3448		25.6451	19.0089		46.1278	28.8505
	33.8655	47.8253		41.791	37.3448		25.6451	19.0089		46.1278	28.8505
	33.8655	47.861		41.791	37.3543		25.6451	19.0705		46.1278	28.8579
	33.8655	47.861		41.791	37.3543		25.6451	19.0705		46.1278	28.8579
	33.9918	47.889		41.791	37.3765		25.7627	19.0768		46.1278	28.8752
	33.9918	47.889		41.791	37.3765		25.7627	19.0768		46.1278	28.8752
	33.9918	47.9246		41.9249	37.3987		25.7627	19.1115		46.2756	28.8925
	33.9918	47.9246		41.9249	37.3987		25.7627	19.1115		46.2756	28.8925
	33.9918	47.973		41.9249	37.4209		25.7627	19.1115		46.2756	28.9098
	33.9918	47.973		41.9249	37.4209		25.7627	19.1384		46.2756	28.9098
	34.1182	48.0188		41.9249	37.4494		25.7627	19.1384		46.2756	28.932
	34.1182	48.0188		41.9249	37.4494		25.7627	19.1684		46.2756	28.932
	34.1182	48.0672		42.0589	37.4621		25.7627	19.1684		46.4235	28.9419
	34.1182	48.0672		42.0589	37.4621		25.7627	19.1921		46.4235	28.9419
	34.2445	48.1105		42.0589	37.4621		25.7627	19.1921		46.4235	28.9419
	34.2445	48.1105		42.0589	37.478		25.7627	19.2252		46.4235	28.9543
	34.2445	48.1105		42.0589	37.478		25.7627	19.2252		46.4235	28.9543
	34.2445	48.1615		42.0589	37.4938		25.8803	19.2615		46.4235	28.9666
	34.2445	48.1615		42.0589	37.4938		25.8803	19.2615		46.4235	28.9666
	34.2445	48.1971		42.1928	37.4621		25.8803	19.2884		46.5713	28.9419
	34.2445	48.1971		42.1928	37.4621		25.8803	19.2884		46.5713	28.9419
	34.3709	48.2557		42.1928	37.4019		25.8803	19.3152		46.5713	28.895
	34.3709	48.2557		42.1928	37.4019		25.8803	19.3152		46.5713	28.895
	34.3709	48.304		42.1928	37.3606		25.8803	19.3152		46.5713	28.8629
	34.3709	48.304		42.1928	37.3606		25.8803	19.3468		46.5713	28.8629
	34.3709	48.355		42.3268	37.2909		25.8803	19.3468		46.7192	28.8085
	34.3709	48.355		42.3268	37.2909		25.8803	19.3815		46.7192	28.8085
	34.4973	48.3906		42.3268	37.218		25.8803	19.3815		46.7192	28.7517
	34.4973	48.3906		42.3268	37.218		25.8803	19.4036		46.7192	28.7517
	34.4973	48.4466		42.3268	37.218		25.8803	19.4036		46.7192	28.7517
	34.4973	48.4466		42.3268	37.1419		25.998	19.451		46.7192	28.6924
	34.4973	48.4466		42.3268	37.1419		25.998	19.451		46.7192	28.6924
	34.6236	48.4899		42.4607	37.0753		25.998	19.5804		46.867	28.6406
	34.6236	48.4899		42.4607	37.0753		25.998	19.5804		46.867	28.6406
	34.6236	48.5409		42.4607	37.0151		25.998	19.7067		46.867	28.5936
	34.6236	48.5409		42.4607	37.0151		25.998	19.7067		46.867	28.5936
	34.6236	48.602		42.4607	36.9453		26.1156	19.8567		46.867	28.5393
	34.6236	48.602		42.4607	36.9453		26.1156	19.8567		46.867	28.5393
	34.75	48.6529		42.5947	36.8851		26.1156	19.8567		47.0149	28.4924
	34.75	48.6529		42.5947	36.8851		26.1156	19.9957		47.0149	28.4924
	34.75	48.7089		42.5947	36.8407		26.1156	19.9957		47.0149	28.4578
	34.75	48.7089		42.5947	36.8407		26.1156	20.0983		47.0149	28.4578
	34.75	48.7522		42.5947	36.8153		26.1156	20.0983		47.0149	28.438
	34.75	48.7522		42.5947	36.8153		26.2333	20.1946		47.0149	28.438
	34.8764	48.8032		42.5947	36.8153		26.2333	20.1946		47.0149	28.438
	34.8764	48.8032		42.7286	36.7805		26.2333	20.2925		47.1627	28.4108
	34.8764	48.8032		42.7286	36.7805		26.2333	20.2925		47.1627	28.4108
	34.8764	48.8464		42.7286	36.7583		26.2333	20.3588		47.1627	28.3936
	34.8764	48.8464		42.7286	36.7583		26.2333	20.3588		47.1627	28.3936
	34.8764	48.8796		42.7286	36.7171		26.3509	20.4409		47.1627	28.3614
	34.8764	48.8796		42.7286	36.7171		26.3509	20.4409		47.1627	28.3614
	35.0027	48.9279		42.8625	36.6949		26.3509	20.5056		47.3105	28.3442
	35.0027	48.9279		42.8625	36.6949		26.3509	20.5056		47.3105	28.3442
	35.0027	48.9712		42.8625	36.6632		26.3509	20.5056		47.3105	28.3195
	35.0027	48.9712		42.8625	36.6632		26.4685	20.553		47.3105	28.3195
	35.1291	49.012		42.8625	36.6346		26.4685	20.553		47.3105	28.2972
	35.1291	49.012		42.8625	36.6346		26.4685	20.624		47.3105	28.2972
	35.1291	49.0527		42.9965	36.622		26.4685	20.624		47.4584	28.2873
	35.1291	49.0527		42.9965	36.622		26.4685	20.6777		47.4584	28.2873
	35.1291	49.0935		42.9965	36.622		26.4685	20.6777		47.4584	28.2873
	35.1291	49.0935		42.9965	36.5744		26.5862	20.7346		47.4584	28.2503
	35.1291	49.0935		42.9965	36.5744		26.5862	20.7346		47.4584	28.2503
	35.2555	49.1367		42.9965	36.549		26.5862	20.7693		47.4584	28.2305
	35.2555	49.1367		42.9965	36.549		26.5862	20.7693		47.4584	28.2305
	35.2555	49.1749		43.1304	36.5142		26.5862	20.8135		47.6062	28.2034
	35.2555	49.1749		43.1304	36.5142		26.5862	20.8135		47.6062	28.2034
	35.2555	49.2131		43.1304	36.492		26.5862	20.8609		47.6062	28.1861
	35.2555	49.2131		43.1304	36.492		26.5862	20.8609		47.6062	28.1861
	35.3818	49.2462		43.1304	36.4603		26.5862	20.8609		47.6062	28.1614
	35.3818	49.2462		43.1304	36.4603		26.7038	20.894		47.6062	28.1614
	35.3818	49.2946		43.2644	36.4254		26.7038	20.894		47.7541	28.1342
	35.3818	49.2946		43.2644	36.4254		26.7038	20.9398		47.7541	28.1342
	35.3818	49.3124		43.2644	36.3905		26.7038	20.9398		47.7541	28.107
	35.3818	49.3124		43.2644	36.3905		26.7038	20.9887		47.7541	28.107
	35.5082	49.3532		43.2644	36.3905		26.7038	20.9887		47.7541	28.107
	35.5082	49.3532		43.2644	36.3652		26.8215	21.0456		47.7541	28.0873
	35.5082	49.3532		43.2644	36.3652		26.8215	21.0456		47.7541	28.0873
	35.5082	49.3888		43.3983	36.3271		26.8215	21.0898		47.9019	28.0576
	35.5082	49.3888		43.3983	36.3271		26.8215	21.0898		47.9019	28.0576
	35.5082	49.4194		43.3983	36.2796		26.8215	21.1435		47.9019	28.0206
	35.5082	49.4194		43.3983	36.2796		26.8215	21.1435		47.9019	28.0206
	35.6345	49.455		43.3983	36.2669		26.8215	21.194		47.9019	28.0107
	35.6345	49.455		43.3983	36.2669		26.8215	21.194		47.9019	28.0107
	35.6345	49.4856		43.5323	36.2098		26.8215	21.194		48.0498	27.9662
	35.6345	49.4856		43.5323	36.2098		26.9391	21.2445		48.0498	27.9662
	35.7609	49.5213		43.5323	36.1781		26.9391	21.2445		48.0498	27.9415
	35.7609	49.5213		43.5323	36.1781		26.9391	21.3061		48.0498	27.9415
	35.7609	49.5365		43.5323	36.1401		26.9391	21.3061		48.0498	27.9119
	35.7609	49.5365		43.5323	36.1401		26.9391	21.3503		48.0498	27.9119
	35.7609	49.5595		43.5323	36.1401		26.9391	21.3503		48.0498	27.9119
	35.7609	49.5595		43.6662	36.1084		26.9391	21.4087		48.1976	27.8872
	35.7609	49.5595		43.6662	36.1084		26.9391	21.4087		48.1976	27.8872
	35.8873	49.59		43.6662	36.0449		27.0567	21.4624		48.1976	27.8378
	35.8873	49.59		43.6662	36.0449		27.0567	21.4624		48.1976	27.8378
	35.8873	49.6257		43.8002	36.0101		27.0567	21.5176		48.3455	27.8106
	35.8873	49.6257		43.8002	36.0101		27.0567	21.5176		48.3455	27.8106
	35.8873	49.669		43.8002	35.9784		27.0567	21.5619		48.3455	27.7859
	35.8873	49.669		43.8002	35.9784		27.0567	21.5619		48.3455	27.7859
	36.0136	49.7021		43.8002	35.9593		27.0567	21.5619		48.3455	27.7711
	36.0136	49.7021		43.8002	35.9593		27.0567	21.6187		48.3455	27.7711
	36.0136	49.7377		43.8002	35.9118		27.0567	21.6187		48.3455	27.734
	36.0136	49.7377		43.8002	35.9118		27.0567	21.6676		48.3455	27.734
	36.14	49.7606		43.9341	35.8674		27.0567	21.6676		48.4933	27.6995
	36.14	49.7606		43.9341	35.8674		27.1744	21.7213		48.4933	27.6995
	36.14	49.8014		43.9341	35.8674		27.1744	21.7213		48.4933	27.6995
	36.14	49.8014		43.9341	35.8262		27.1744	21.7797		48.4933	27.6674
	36.14	49.8014		43.9341	35.8262		27.1744	21.7797		48.4933	27.6674
	36.14	49.8345		44.0681	35.7882		27.1744	21.8239		48.6412	27.6377
	36.14	49.8345		44.0681	35.7882		27.1744	21.8239		48.6412	27.6377
	36.2664	49.8778		44.0681	35.7406		27.1744	21.8902		48.6412	27.6007
	36.2664	49.8778		44.0681	35.7406		27.1744	21.8902		48.6412	27.6007
	36.2664	49.9058		44.0681	35.6867		27.292	21.9392		48.6412	27.5587
	36.2664	49.9058		44.0681	35.6867		27.292	21.9392		48.6412	27.5587
	36.2664	49.9236		44.202	35.6296		27.292	21.9392		48.789	27.5142
	36.2664	49.9236		44.202	35.6296		27.292	21.996		48.789	27.5142
	36.3927	49.972		44.202	35.5916		27.292	21.996		48.789	27.4846
	36.3927	49.972		44.202	35.5916		27.292	22.0497		48.789	27.4846
	36.3927	49.9949		44.202	35.5282		27.292	22.0497		48.789	27.4352
	36.3927	49.9949		44.202	35.5282		27.4096	22.1034		48.789	27.4352
	36.3927	50.0178		44.202	35.5282		27.4096	22.1034		48.789	27.4352
	36.3927	50.0178		44.3359	35.4743		27.4096	22.1429		48.9368	27.3932
	36.3927	50.0178		44.3359	35.4743		27.4096	22.1429		48.9368	27.3932
	36.5191	50.0356		44.3359	35.4172		27.4096	22.206		48.9368	27.3487
	36.5191	50.0356		44.3359	35.4172		27.4096	22.206		48.9368	27.3487
	36.5191	50.0458		44.3359	35.3189		27.4096	22.2628		48.9368	27.2721
	36.5191	50.0458		44.3359	35.3189		27.4096	22.2628		48.9368	27.2721
	36.5191	50.0458		44.4699	35.2302		27.4096	22.3213		49.0847	27.203
	36.5191	50.0458		44.4699	35.2302		27.4096	22.3213		49.0847	27.203
	36.6454	50.0356		44.4699	35.1255		27.4096	22.3213		49.0847	27.1215
	36.6454	50.0356		44.4699	35.1255		27.5273	22.3797		49.0847	27.1215
	36.6454	50.0484		44.6038	35.0526		27.5273	22.3797		49.2325	27.0647
	36.6454	50.0484		44.6038	35.0526		27.5273	22.427		49.2325	27.0647
	36.7718	50.0407		44.6038	34.9353		27.5273	22.427		49.2325	26.9733
	36.7718	50.0407		44.6038	34.9353		27.5273	22.4949		49.2325	26.9733
	36.7718	50.0306		44.6038	34.9353		27.5273	22.4949		49.2325	26.9733
	36.7718	50.0306		44.6038	34.8561		27.5273	22.5265		49.2325	26.9115
	36.7718	50.0306		44.6038	34.8561		27.5273	22.5265		49.2325	26.9115
	36.7718	50.0407		44.7378	34.7451		27.6449	22.5786		49.3804	26.8251
	36.7718	50.0407		44.7378	34.7451		27.6449	22.5786		49.3804	26.8251
	36.8982	50.0458		44.7378	34.6595		27.6449	22.6512		49.3804	26.7584
	36.8982	50.0458		44.7378	34.6595		27.6449	22.6512		49.3804	26.7584
	36.8982	50.0433		44.8717	34.5485		27.6449	22.6781		49.5282	26.6719
	36.8982	50.0433		44.8717	34.5485		27.6449	22.6781		49.5282	26.6719
	36.8982	50.0255		44.8717	34.4249		27.6449	22.6781		49.5282	26.5756
	36.8982	50.0255		44.8717	34.4249		27.6449	22.7302		49.5282	26.5756
	37.0245	50.0306		44.8717	34.3171		27.6449	22.7302		49.5282	26.4916
	37.0245	50.0306		44.8717	34.3171		27.7626	22.8028		49.5282	26.4916
	37.0245	50.0153		45.0057	34.1776		27.7626	22.8028		49.6761	26.3829
	37.0245	50.0153		45.0057	34.1776		27.7626	22.8375		49.6761	26.3829
	37.1509	49.9847		45.0057	34.1776		27.7626	22.8375		49.6761	26.3829
	37.1509	49.9847		45.0057	34.0476		27.7626	22.8707		49.6761	26.2816
	37.1509	49.9847		45.0057	34.0476		27.7626	22.8707		49.6761	26.2816
	37.1509	49.9491		45.1396	33.905		27.7626	22.9038		49.8239	26.1705
	37.1509	49.9491		45.1396	33.905		27.7626	22.9038		49.8239	26.1705
	37.1509	49.8243		45.1396	33.7813		27.8802	22.9512		49.8239	26.0742
	37.1509	49.8243		45.1396	33.7813		27.8802	22.9512		49.8239	26.0742
	37.2773	49.7505		45.1396	33.6545		27.8802	23.0002		49.8239	25.9753
	37.2773	49.7505		45.1396	33.6545		27.8802	23.0002		49.8239	25.9753
	37.2773	49.6817		45.2736	33.5055		27.8802	23.0002		49.9718	25.8593
	37.2773	49.6817		45.2736	33.5055		27.8802	23.038		49.9718	25.8593
	37.4036	49.6206		45.2736	33.3628		27.8802	23.038		49.9718	25.7481
	37.4036	49.6206		45.2736	33.3628		27.8802	23.0886		49.9718	25.7481
	37.4036	49.5595		45.4075	33.2202		27.8802	23.0886		50.1196	25.6369
	37.4036	49.5595		45.4075	33.2202		27.9978	23.1501		50.1196	25.6369
	37.4036	49.5264		45.4075	33.2202		27.9978	23.1501		50.1196	25.6369
	37.4036	49.5264		45.4075	33.0553		27.9978	23.1738		50.1196	25.5085
	37.4036	49.5264		45.4075	33.0553		27.9978	23.1738		50.1196	25.5085
	37.53	49.4474		45.4075	32.8714		27.9978	23.2291		50.1196	25.3652
	37.53	49.4474		45.4075	32.8714		27.9978	23.2291		50.1196	25.3652
	37.53	49.3939		45.5415	32.7192		27.9978	23.2701		50.2675	25.2467
	37.53	49.3939		45.5415	32.7192		27.9978	23.2701		50.2675	25.2467
	37.6564	49.3456		45.5415	32.5544		28.1155	23.3033		50.2675	25.1182
	37.6564	49.3456		45.5415	32.5544		28.1155	23.3033		50.2675	25.1182
	37.6564	49.3226		45.6754	32.3959		28.1155	23.3033		50.4153	24.9947
	37.6564	49.3226		45.6754	32.3959		28.1155	23.3301		50.4153	24.9947
	37.6564	49.2768		45.6754	32.2469		28.1155	23.3301		50.4153	24.8786
	37.6564	49.2768		45.6754	32.2469		28.1155	23.3759		50.4153	24.8786
	37.7827	49.2361		45.8093	32.0947		28.1155	23.3759		50.5631	24.7601
	37.7827	49.2361		45.8093	32.0947		28.1155	23.4233		50.5631	24.7601
	37.7827	49.2081		45.8093	32.0947		28.1155	23.4233		50.5631	24.7601
	37.7827	49.2081		45.8093	31.9536		28.1155	23.4596		50.5631	24.6502
	37.7827	49.2081		45.8093	31.9536		28.1155	23.4596		50.5631	24.6502
	37.9091	49.1342		45.9433	31.765		28.2331	23.5148		50.711	24.5032
	37.9091	49.1342		45.9433	31.765		28.2331	23.5148		50.711	24.5032
	37.9091	49.04		45.9433	31.6366		28.2331	23.5543		50.711	24.4031
	37.9091	49.04		45.9433	31.6366		28.2331	23.5543		50.711	24.4031
	37.9091	48.989		45.9433	31.4638		28.2331	23.5938		50.711	24.2685
	37.9091	48.989		45.9433	31.4638		28.2331	23.5938		50.711	24.2685
	38.0354	48.9152		46.0772	31.3179		28.2331	23.5938		50.8588	24.1549
	38.0354	48.9152		46.0772	31.3179		28.3507	23.6269		50.8588	24.1549
	38.0354	48.8363		46.0772	31.1309		28.3507	23.6269		50.8588	24.0092
	38.0354	48.8363		46.0772	31.1309		28.3507	23.679		50.8588	24.0092
	38.1618	48.7573		46.2112	30.9819		28.3507	23.679		51.0067	23.8931
	38.1618	48.7573		46.2112	30.9819		28.3507	23.7264		51.0067	23.8931
	38.1618	48.6911		46.2112	30.9819		28.3507	23.7264		51.0067	23.8931
	38.1618	48.6911		46.2112	30.7885		28.3507	23.7706		51.0067	23.7424
	38.1618	48.6911		46.2112	30.7885		28.3507	23.7706		51.0067	23.7424
	38.1618	48.5358		46.3451	30.5808		28.3507	23.8148		51.1545	23.5806
	38.1618	48.5358		46.3451	30.5808		28.3507	23.8148		51.1545	23.5806
	38.2882	48.4263		46.3451	30.3874		28.4684	23.8685		51.1545	23.4299
	38.2882	48.4263		46.3451	30.3874		28.4684	23.8685		51.1545	23.4299
	38.2882	48.2888		46.4791	30.1861		28.4684	23.9174		51.3024	23.2731
	38.2882	48.2888		46.4791	30.1861		28.4684	23.9174		51.3024	23.2731
	38.4145	48.1232		46.4791	30.0324		28.4684	23.9174		51.3024	23.1533
	38.4145	48.1232		--	--		28.4684	23.9585		--	--
	38.4145	47.9857		--	--		28.4684	23.9585		--	--
	38.4145	47.9857		--	--		28.4684	24.0043		--	--
	38.5409	47.8228		--	--		28.4684	24.0043		--	--
	38.5409	47.8228		--	--		28.4684	24.0532		--	--
	38.5409	47.7031		--	--		28.4684	24.0532		--	--
	38.5409	47.7031		--	--		28.586	24.1006		--	--
	38.5409	47.7031		--	--		28.586	24.1006		--	--
	38.6673	47.4561		--	--		28.586	24.1511		--	--
	38.6673	47.4561		--	--		28.586	24.1511		--	--
	38.6673	47.2727		--	--		28.586	24.2001		--	--
	38.6673	47.2727		--	--		28.586	24.2001		--	--
	38.6673	47.0435		--	--		28.586	24.2616		--	--
	38.6673	47.0435		--	--		28.586	24.2616		--	--
	38.7936	46.7889		--	--		28.586	24.2616		--	--
	38.7936	46.7889		--	--		28.7037	24.3011		--	--
	38.7936	46.5852		--	--		28.7037	24.3011		--	--
	38.7936	46.5852		--	--		28.7037	24.3532		--	--
	38.92	46.4375		--	--		28.7037	24.3532		--	--
	38.92	46.4375		--	--		28.7037	24.4037		--	--
	38.92	46.3484		--	--		28.7037	24.4037		--	--
	38.92	46.3484		--	--		28.7037	24.4542		--	--
	38.92	46.3484		--	--		28.7037	24.4542		--	--
	39.0464	46.2058		--	--		28.7037	24.4921		--	--
	39.0464	46.2058		--	--		28.7037	24.4921		--	--
	39.0464	46.1319		--	--		28.8213	24.549		--	--
	39.0464	46.1319		--	--		28.8213	24.549		--	--
	39.1727	46.0377		--	--		28.8213	24.5979		--	--
	39.1727	46.0377		--	--		28.8213	24.5979		--	--
	39.1727	45.974		--	--		28.8213	24.5979		--	--
	39.1727	45.974		--	--		28.8213	24.6342		--	--
	39.1727	45.8518		--	--		28.8213	24.6342		--	--
	39.1727	45.8518		--	--		28.8213	24.6879		--	--
	39.2991	45.7067		--	--		28.8213	24.6879		--	--
	39.2991	45.7067		--	--		28.9389	24.7416		--	--
	39.2991	45.5921		--	--		28.9389	24.7416		--	--
	39.2991	45.5921		--	--		28.9389	24.7637		--	--
	39.2991	45.5921		--	--		28.9389	24.7637		--	--
	39.4254	45.4393		--	--		28.9389	24.7984		--	--
	39.4254	45.4393		--	--		28.9389	24.7984		--	--
	39.4254	45.289		--	--		28.9389	24.8632		--	--
	39.4254	45.289		--	--		28.9389	24.8632		--	--
	39.5518	45.1108		--	--		28.9389	24.8884		--	--
	39.5518	45.1108		--	--		28.9389	24.8884		--	--
	39.5518	44.9885		--	--		28.9389	24.8884		--	--
	39.5518	44.9885		--	--		29.0566	24.9216		--	--
	39.6782	44.8179		--	--		29.0566	24.9216		--	--
	39.6782	44.8179		--	--		29.0566	24.9563		--	--
	39.6782	44.6702		--	--		29.0566	24.9563		--	--
	39.6782	44.6702		--	--		29.0566	25.0226		--	--
	39.8045	44.4869		--	--		29.0566	25.0226		--	--
	39.8045	44.4869		--	--		29.0566	25.0668		--	--
	39.8045	44.4869		--	--		29.0566	25.0668		--	--
	39.8045	44.2959		--	--		29.0566	25.0873		--	--
	39.8045	44.2959		--	--		29.0566	25.0873		--	--
	39.8045	44.1202		--	--		29.1742	25.1505		--	--
	39.8045	44.1202		--	--		29.1742	25.1505		--	--
	39.9309	43.8579		--	--		29.1742	25.19		--	--
	39.9309	43.8579		--	--		29.1742	25.19		--	--
	39.9309	43.6771		--	--		29.1742	25.19		--	--
	39.9309	43.6771		--	--		29.1742	25.22		--	--
	40.0573	43.4199		--	--		29.1742	25.22		--	--
	40.0573	43.4199		--	--		29.1742	25.2894		--	--
	40.1836	43.1882		--	--		29.1742	25.2894		--	--
	40.1836	43.1882		--	--		29.2919	25.3352		--	--
	40.1836	42.8699		--	--		29.2919	25.3352		--	--
	40.1836	42.8699		--	--		29.2919	25.3999		--	--
	40.1836	42.8699		--	--		29.2919	25.3999		--	--
	40.1836	42.4803		--	--		29.2919	25.4378		--	--
	40.1836	42.4803		--	--		29.2919	25.4378		--	--
	40.31	41.8411		--	--		29.2919	25.4868		--	--
	40.31	41.8411		--	--		29.2919	25.4868		--	--
	40.4364	41.039		--	--		29.2919	25.531		--	--
	40.4364	41.039		--	--		29.2919	25.531		--	--
	40.4364	40.3387		--	--		29.2919	25.531		--	--
	40.4364	40.3387		--	--		29.4095	25.5752		--	--
	40.5627	39.3863		--	--		29.4095	25.5752		--	--
				--	--		29.4095	25.6162		--	--
				--	--		29.4095	25.6162		--	--
				--	--		29.4095	25.6636		--	--
				--	--		29.4095	25.6636		--	--
				--	--		29.4095	25.7157		--	--
		50.0484		--	37.4938		29.4095	25.7157		--	28.9666
				--	--		29.4095	25.7536		--	--
				--	--		29.4095	25.7536		--	--
				--	--		29.5271	25.8152		--	--
				--	--		29.5271	25.8152		--	--
				--	--		29.5271	25.861		--	--
				--	--		29.5271	25.861		--	--
				--	--		29.5271	25.861		--	--
				--	--		29.5271	25.9146		--	--
				--	--		29.5271	25.9146		--	--
				--	--		29.5271	25.951		--	--
				--	--		29.5271	25.951		--	--
				--	--		29.5271	25.9825		--	--
				--	--		29.5271	25.9825		--	--
				--	--		29.6448	26.0252		--	--
				--	--		29.6448	26.0252		--	--
				--	--		29.6448	26.0583		--	--
				--	--		29.6448	26.0583		--	--
				--	--		29.6448	26.1025		--	--
				--	--		29.6448	26.1025		--	--
				--	--		29.6448	26.1483		--	--
				--	--		29.6448	26.1483		--	--
				--	--		29.6448	26.1483		--	--
				--	--		29.6448	26.1957		--	--
				--	--		29.6448	26.1957		--	--
				--	--		29.7624	26.2304		--	--
				--	--		29.7624	26.2304		--	--
				--	--		29.7624	26.2841		--	--
				--	--		29.7624	26.2841		--	--
				--	--		29.7624	26.3251		--	--
				--	--		29.7624	26.3251		--	--
				--	--		29.7624	26.3772		--	--
				--	--		29.7624	26.3772		--	--
				--	--		29.7624	26.4246		--	--
				--	--		29.7624	26.4246		--	--
				--	--		29.7624	26.4704		--	--
				--	--		29.7624	26.4704		--	--
				--	--		29.7624	26.4704		--	--
				--	--		29.88	26.5288		--	--
				--	--		29.88	26.5288		--	--
				--	--		29.88	26.5667		--	--
				--	--		29.88	26.5667		--	--
				--	--		29.88	26.6172		--	--
				--	--		29.88	26.6172		--	--
				--	--		29.88	26.6567		--	--
				--	--		29.88	26.6567		--	--
				--	--		29.88	26.7119		--	--
				--	--		29.88	26.7119		--	--
				--	--		29.9977	26.753		--	--
				--	--		29.9977	26.753		--	--
				--	--		29.9977	26.8004		--	--
				--	--		29.9977	26.8004		--	--
				--	--		29.9977	26.8004		--	--
				--	--		29.9977	26.8509		--	--
				--	--		29.9977	26.8509		--	--
				--	--		29.9977	26.8903		--	--
				--	--		29.9977	26.8903		--	--
				--	--		29.9977	26.9519		--	--
				--	--		29.9977	26.9519		--	--
				--	--		29.9977	26.9946		--	--
				--	--		29.9977	26.9946		--	--
				--	--		30.1153	27.0451		--	--
				--	--		30.1153	27.0451		--	--
				--	--		30.1153	27.0924		--	--
				--	--		30.1153	27.0924		--	--
				--	--		30.1153	27.1398		--	--
				--	--		30.1153	27.1398		--	--
				--	--		30.1153	27.1398		--	--
				--	--		30.1153	27.184		--	--
				--	--		30.1153	27.184		--	--
				--	--		30.1153	27.2187		--	--
				--	--		30.1153	27.2187		--	--
				--	--		30.2329	27.274		--	--
				--	--		30.2329	27.274		--	--
				--	--		30.2329	27.3214		--	--
				--	--		30.2329	27.3214		--	--
				--	--		30.2329	27.3672		--	--
				--	--		30.2329	27.3672		--	--
				--	--		30.2329	27.4035		--	--
				--	--		30.2329	27.4035		--	--
				--	--		30.2329	27.4587		--	--
				--	--		30.2329	27.4587		--	--
				--	--		30.2329	27.4587		--	--
				--	--		30.2329	27.495		--	--
				--	--		30.2329	27.495		--	--
				--	--		30.3506	27.5392		--	--
				--	--		30.3506	27.5392		--	--
				--	--		30.3506	27.5945		--	--
				--	--		30.3506	27.5945		--	--
				--	--		30.3506	27.6308		--	--
				--	--		30.3506	27.6308		--	--
				--	--		30.3506	27.6876		--	--
				--	--		30.3506	27.6876		--	--
				--	--		30.3506	27.724		--	--
				--	--		30.3506	27.724		--	--
				--	--		30.4682	27.7761		--	--
				--	--		30.4682	27.7761		--	--
				--	--		30.4682	27.7761		--	--
				--	--		30.4682	27.8171		--	--
				--	--		30.4682	27.8171		--	--
				--	--		30.4682	27.8629		--	--
				--	--		30.4682	27.8629		--	--
				--	--		30.4682	27.9024		--	--
				--	--		30.4682	27.9024		--	--
				--	--		30.4682	27.9513		--	--
				--	--		30.4682	27.9513		--	--
				--	--		30.4682	28.0018		--	--
				--	--		30.4682	28.0018		--	--
				--	--		30.4682	28.0366		--	--
				--	--		30.4682	28.0366		--	--
				--	--		30.5859	28.1108		--	--
				--	--		30.5859	28.1108		--	--
				--	--		30.5859	28.1108		--	--
				--	--		30.5859	28.136		--	--
				--	--		30.5859	28.136		--	--
				--	--		30.5859	28.1834		--	--
				--	--		30.5859	28.1834		--	--
				--	--		30.5859	28.2197		--	--
				--	--		30.5859	28.2197		--	--
				--	--		30.5859	28.2639		--	--
				--	--		30.5859	28.2639		--	--
				--	--		30.7035	28.3113		--	--
				--	--		30.7035	28.3113		--	--
				--	--		30.7035	28.3444		--	--
				--	--		30.7035	28.3444		--	--
				--	--		30.7035	28.3886		--	--
				--	--		30.7035	28.3886		--	--
				--	--		30.7035	28.3886		--	--
				--	--		30.7035	28.436		--	--
				--	--		30.7035	28.436		--	--
				--	--		30.7035	28.4834		--	--
				--	--		30.7035	28.4834		--	--
				--	--		30.7035	28.5118		--	--
				--	--		30.7035	28.5118		--	--
				--	--		30.8211	28.556		--	--
				--	--		30.8211	28.556		--	--
				--	--		30.8211	28.6018		--	--
				--	--		30.8211	28.6018		--	--
				--	--		30.8211	28.6413		--	--
				--	--		30.8211	28.6413		--	--
				--	--		30.8211	28.6823		--	--
				--	--		30.8211	28.6823		--	--
				--	--		30.8211	28.6823		--	--
				--	--		30.8211	28.736		--	--
				--	--		30.8211	28.736		--	--
				--	--		30.8211	28.7676		--	--
				--	--		30.8211	28.7676		--	--
				--	--		30.8211	28.8023		--	--
				--	--		30.8211	28.8023		--	--
				--	--		30.9388	28.8465		--	--
				--	--		30.9388	28.8465		--	--
				--	--		30.9388	28.8875		--	--
				--	--		30.9388	28.8875		--	--
				--	--		30.9388	28.9302		--	--
				--	--		30.9388	28.9302		--	--
				--	--		30.9388	28.9491		--	--
				--	--		30.9388	28.9491		--	--
				--	--		30.9388	28.9491		--	--
				--	--		30.9388	28.9996		--	--
				--	--		30.9388	28.9996		--	--
				--	--		30.9388	29.0502		--	--
				--	--		30.9388	29.0502		--	--
				--	--		31.0564	29.077		--	--
				--	--		31.0564	29.077		--	--
				--	--		31.0564	29.1338		--	--
				--	--		31.0564	29.1338		--	--
				--	--		31.0564	29.1654		--	--
				--	--		31.0564	29.1654		--	--
				--	--		31.0564	29.2144		--	--
				--	--		31.0564	29.2144		--	--
				--	--		31.0564	29.2475		--	--
				--	--		31.0564	29.2475		--	--
				--	--		31.0564	29.2475		--	--
				--	--		31.0564	29.2933		--	--
				--	--		31.0564	29.2933		--	--
				--	--		31.1741	29.3344		--	--
				--	--		31.1741	29.3344		--	--
				--	--		31.1741	29.3722		--	--
				--	--		31.1741	29.3722		--	--
				--	--		31.1741	29.4117		--	--
				--	--		31.1741	29.4117		--	--
				--	--		31.1741	29.448		--	--
				--	--		31.1741	29.448		--	--
				--	--		31.1741	29.4875		--	--
				--	--		31.1741	29.4875		--	--
				--	--		31.1741	29.5206		--	--
				--	--		31.1741	29.5206		--	--
				--	--		31.1741	29.5206		--	--
				--	--		31.1741	29.5649		--	--
				--	--		31.1741	29.5649		--	--
				--	--		31.2917	29.5949		--	--
				--	--		31.2917	29.5949		--	--
				--	--		31.2917	29.6359		--	--
				--	--		31.2917	29.6359		--	--
				--	--		31.2917	29.677		--	--
				--	--		31.2917	29.677		--	--
				--	--		31.2917	29.7101		--	--
				--	--		31.2917	29.7101		--	--
				--	--		31.2917	29.7575		--	--
				--	--		31.2917	29.7575		--	--
				--	--		31.2917	29.7875		--	--
				--	--		31.2917	29.7875		--	--
				--	--		31.2917	29.7875		--	--
				--	--		31.2917	29.8269		--	--
				--	--		31.2917	29.8269		--	--
				--	--		31.4093	29.8585		--	--
				--	--		31.4093	29.8585		--	--
				--	--		31.4093	29.8933		--	--
				--	--		31.4093	29.8933		--	--
				--	--		31.4093	29.8964		--	--
				--	--		31.4093	29.8964		--	--
				--	--		31.4093	29.9201		--	--
				--	--		31.4093	29.9201		--	--
				--	--		31.4093	29.9485		--	--
				--	--		31.4093	29.9485		--	--
				--	--		31.4093	29.9911		--	--
				--	--		31.4093	29.9911		--	--
				--	--		31.4093	29.9911		--	--
				--	--		31.4093	30.0148		--	--
				--	--		31.4093	30.0148		--	--
				--	--		31.527	30.0464		--	--
				--	--		31.527	30.0464		--	--
				--	--		31.527	30.0843		--	--
				--	--		31.527	30.0843		--	--
				--	--		31.527	30.1159		--	--
				--	--		31.527	30.1159		--	--
				--	--		31.527	30.1538		--	--
				--	--		31.527	30.1538		--	--
				--	--		31.527	30.1885		--	--
				--	--		31.527	30.1885		--	--
				--	--		31.527	30.2201		--	--
				--	--		31.527	30.2201		--	--
				--	--		31.527	30.2201		--	--
				--	--		31.6446	30.2627		--	--
				--	--		31.6446	30.2627		--	--
				--	--		31.6446	30.299		--	--
				--	--		31.6446	30.299		--	--
				--	--		31.6446	30.329		--	--
				--	--		31.6446	30.329		--	--
				--	--		31.6446	30.3606		--	--
				--	--		31.6446	30.3606		--	--
				--	--		31.6446	30.3985		--	--
				--	--		31.6446	30.3985		--	--
				--	--		31.6446	30.4285		--	--
				--	--		31.6446	30.4285		--	--
				--	--		31.6446	30.46		--	--
				--	--		31.6446	30.46		--	--
				--	--		31.6446	30.46		--	--
				--	--		31.7622	30.5011		--	--
				--	--		31.7622	30.5011		--	--
				--	--		31.7622	30.5548		--	--
				--	--		31.7622	30.5548		--	--
				--	--		31.7622	30.5642		--	--
				--	--		31.7622	30.5642		--	--
				--	--		31.7622	30.6021		--	--
				--	--		31.7622	30.6021		--	--
				--	--		31.7622	30.6353		--	--
				--	--		31.7622	30.6353		--	--
				--	--		31.7622	30.6684		--	--
				--	--		31.7622	30.6684		--	--
				--	--		31.7622	30.7063		--	--
				--	--		31.7622	30.7063		--	--
				--	--		31.7622	30.7063		--	--
				--	--		31.7622	30.7379		--	--
				--	--		31.7622	30.7379		--	--
				--	--		31.8799	30.7758		--	--
				--	--		31.8799	30.7758		--	--
				--	--		31.8799	30.8137		--	--
				--	--		31.8799	30.8137		--	--
				--	--		31.8799	30.8453		--	--
				--	--		31.8799	30.8453		--	--
				--	--		31.8799	30.8879		--	--
				--	--		31.8799	30.8879		--	--
				--	--		31.8799	30.9163		--	--
				--	--		31.8799	30.9163		--	--
				--	--		31.8799	30.9558		--	--
				--	--		31.8799	30.9558		--	--
				--	--		31.8799	30.9558		--	--
				--	--		31.8799	30.9858		--	--
				--	--		31.8799	30.9858		--	--
				--	--		31.8799	31.0221		--	--
				--	--		31.8799	31.0221		--	--
				--	--		31.9975	31.0647		--	--
				--	--		31.9975	31.0647		--	--
				--	--		31.9975	31.0947		--	--
				--	--		31.9975	31.0947		--	--
				--	--		31.9975	31.1342		--	--
				--	--		31.9975	31.1342		--	--
				--	--		31.9975	31.1705		--	--
				--	--		31.9975	31.1705		--	--
				--	--		31.9975	31.2084		--	--
				--	--		31.9975	31.2084		--	--
				--	--		31.9975	31.2084		--	--
				--	--		31.9975	31.2368		--	--
				--	--		31.9975	31.2368		--	--
				--	--		31.9975	31.2747		--	--
				--	--		31.9975	31.2747		--	--
				--	--		32.1152	31.2984		--	--
				--	--		32.1152	31.2984		--	--
				--	--		32.1152	31.341		--	--
				--	--		32.1152	31.341		--	--
				--	--		32.1152	31.3742		--	--
				--	--		32.1152	31.3742		--	--
				--	--		32.1152	31.401		--	--
				--	--		32.1152	31.401		--	--
				--	--		32.1152	31.4342		--	--
				--	--		32.1152	31.4342		--	--
				--	--		32.1152	31.4342		--	--
				--	--		32.1152	31.4689		--	--
				--	--		32.1152	31.4689		--	--
				--	--		32.1152	31.521		--	--
				--	--		32.1152	31.521		--	--
				--	--		32.1152	31.5321		--	--
				--	--		32.1152	31.5321		--	--
				--	--		32.1152	31.57		--	--
				--	--		32.1152	31.57		--	--
				--	--		32.2328	31.6015		--	--
				--	--		32.2328	31.6015		--	--
				--	--		32.2328	31.6363		--	--
				--	--		32.2328	31.6363		--	--
				--	--		32.2328	31.6773		--	--
				--	--		32.2328	31.6773		--	--
				--	--		32.2328	31.6773		--	--
				--	--		32.2328	31.7057		--	--
				--	--		32.2328	31.7057		--	--
				--	--		32.2328	31.7468		--	--
				--	--		32.2328	31.7468		--	--
				--	--		32.2328	31.7784		--	--
				--	--		32.2328	31.7784		--	--
				--	--		32.2328	31.8099		--	--
				--	--		32.2328	31.8099		--	--
				--	--		32.2328	31.8415		--	--
				--	--		32.2328	31.8415		--	--
				--	--		32.2328	31.8731		--	--
				--	--		32.2328	31.8731		--	--
				--	--		32.3504	31.911		--	--
				--	--		32.3504	31.911		--	--
				--	--		32.3504	31.911		--	--
				--	--		32.3504	31.9362		--	--
				--	--		32.3504	31.9362		--	--
				--	--		32.3504	31.971		--	--
				--	--		32.3504	31.971		--	--
				--	--		32.3504	32.0057		--	--
				--	--		32.3504	32.0057		--	--
				--	--		32.3504	32.0404		--	--
				--	--		32.3504	32.0404		--	--
				--	--		32.3504	32.0657		--	--
				--	--		32.3504	32.0657		--	--
				--	--		32.3504	32.1036		--	--
				--	--		32.3504	32.1036		--	--
				--	--		32.3504	32.132		--	--
				--	--		32.3504	32.132		--	--
				--	--		32.3504	32.132		--	--
				--	--		32.3504	32.1667		--	--
				--	--		32.3504	32.1667		--	--
				--	--		32.4681	32.1952		--	--
				--	--		32.4681	32.1952		--	--
				--	--		32.4681	32.2267		--	--
				--	--		32.4681	32.2267		--	--
				--	--		32.4681	32.2709		--	--
				--	--		32.4681	32.2709		--	--
				--	--		32.4681	32.3025		--	--
				--	--		32.4681	32.3025		--	--
				--	--		32.4681	32.3341		--	--
				--	--		32.4681	32.3341		--	--
				--	--		32.4681	32.3625		--	--
				--	--		32.4681	32.3625		--	--
				--	--		32.4681	32.3625		--	--
				--	--		32.4681	32.3973		--	--
				--	--		32.4681	32.3973		--	--
				--	--		32.4681	32.4225		--	--
				--	--		32.4681	32.4225		--	--
				--	--		32.5857	32.4572		--	--
				--	--		32.5857	32.4572		--	--
				--	--		32.5857	32.4794		--	--
				--	--		32.5857	32.4794		--	--
				--	--		32.5857	32.5046		--	--
				--	--		32.5857	32.5046		--	--
				--	--		32.5857	32.5488		--	--
				--	--		32.5857	32.5488		--	--
				--	--		32.5857	32.5709		--	--
				--	--		32.5857	32.5709		--	--
				--	--		32.5857	32.5709		--	--
				--	--		32.5857	32.5804		--	--
				--	--		32.5857	32.5804		--	--
				--	--		32.5857	32.6278		--	--
				--	--		32.5857	32.6278		--	--
				--	--		32.5857	32.6562		--	--
				--	--		32.5857	32.6562		--	--
				--	--		32.5857	32.6846		--	--
				--	--		32.5857	32.6846		--	--
				--	--		32.7033	32.7162		--	--
				--	--		32.7033	32.7162		--	--
				--	--		32.7033	32.7446		--	--
				--	--		32.7033	32.7446		--	--
				--	--		32.7033	32.7762		--	--
				--	--		32.7033	32.7762		--	--
				--	--		32.7033	32.7762		--	--
				--	--		32.7033	32.8109		--	--
				--	--		32.7033	32.8109		--	--
				--	--		32.7033	32.8393		--	--
				--	--		32.7033	32.8393		--	--
				--	--		32.7033	32.8677		--	--
				--	--		32.7033	32.8677		--	--
				--	--		32.7033	32.8993		--	--
				--	--		32.7033	32.8993		--	--
				--	--		32.7033	32.9246		--	--
				--	--		32.7033	32.9246		--	--
				--	--		32.7033	32.9593		--	--
				--	--		32.7033	32.9593		--	--
				--	--		32.7033	32.9846		--	--
				--	--		32.7033	32.9846		--	--
				--	--		32.7033	32.9846		--	--
				--	--		32.821	33.0161		--	--
				--	--		32.821	33.0161		--	--
				--	--		32.821	33.0509		--	--
				--	--		32.821	33.0509		--	--
				--	--		32.821	33.0825		--	--
				--	--		32.821	33.0825		--	--
				--	--		32.821	33.1109		--	--
				--	--		32.821	33.1109		--	--
				--	--		32.821	33.1488		--	--
				--	--		32.821	33.1488		--	--
				--	--		32.821	33.1709		--	--
				--	--		32.821	33.1709		--	--
				--	--		32.821	33.2024		--	--
				--	--		32.821	33.2024		--	--
				--	--		32.821	33.2024		--	--
				--	--		32.821	33.234		--	--
				--	--		32.821	33.234		--	--
				--	--		32.821	33.2561		--	--
				--	--		32.821	33.2561		--	--
				--	--		32.821	33.2909		--	--
				--	--		32.821	33.2909		--	--
				--	--		32.9386	33.313		--	--
				--	--		32.9386	33.313		--	--
				--	--		32.9386	33.3319		--	--
				--	--		32.9386	33.3319		--	--
				--	--		32.9386	33.3603		--	--
				--	--		32.9386	33.3603		--	--
				--	--		32.9386	33.3919		--	--
				--	--		32.9386	33.3919		--	--
				--	--		32.9386	33.3919		--	--
				--	--		32.9386	33.4108		--	--
				--	--		32.9386	33.4108		--	--
				--	--		32.9386	33.4298		--	--
				--	--		32.9386	33.4298		--	--
				--	--		32.9386	33.4582		--	--
				--	--		32.9386	33.4582		--	--
				--	--		32.9386	33.4803		--	--
				--	--		32.9386	33.4803		--	--
				--	--		33.0563	33.5087		--	--
				--	--		33.0563	33.5087		--	--
				--	--		33.0563	33.5245		--	--
				--	--		33.0563	33.5245		--	--
				--	--		33.0563	33.5561		--	--
				--	--		33.0563	33.5561		--	--
				--	--		33.0563	33.5561		--	--
				--	--		33.0563	33.5782		--	--
				--	--		33.0563	33.5782		--	--
				--	--		33.0563	33.6035		--	--
				--	--		33.0563	33.6035		--	--
				--	--		33.0563	33.6319		--	--
				--	--		33.0563	33.6319		--	--
				--	--		33.0563	33.6508		--	--
				--	--		33.0563	33.6508		--	--
				--	--		33.0563	33.6792		--	--
				--	--		33.0563	33.6792		--	--
				--	--		33.0563	33.7077		--	--
				--	--		33.0563	33.7077		--	--
				--	--		33.0563	33.7392		--	--
				--	--		33.0563	33.7392		--	--
				--	--		33.0563	33.7392		--	--
				--	--		33.0563	33.755		--	--
				--	--		33.0563	33.755		--	--
				--	--		33.0563	33.7834		--	--
				--	--		33.0563	33.7834		--	--
				--	--		33.1739	33.8055		--	--
				--	--		33.1739	33.8055		--	--
				--	--		33.1739	33.834		--	--
				--	--		33.1739	33.834		--	--
				--	--		33.1739	33.8592		--	--
				--	--		33.1739	33.8592		--	--
				--	--		33.1739	33.8782		--	--
				--	--		33.1739	33.8782		--	--
				--	--		33.1739	33.9066		--	--
				--	--		33.1739	33.9066		--	--
				--	--		33.1739	33.9066		--	--
				--	--		33.1739	33.9287		--	--
				--	--		33.1739	33.9287		--	--
				--	--		33.1739	33.9603		--	--
				--	--		33.1739	33.9603		--	--
				--	--		33.1739	33.9761		--	--
				--	--		33.1739	33.9761		--	--
				--	--		33.1739	34.0013		--	--
				--	--		33.1739	34.0013		--	--
				--	--		33.1739	34.0297		--	--
				--	--		33.1739	34.0297		--	--
				--	--		33.1739	34.0487		--	--
				--	--		33.1739	34.0487		--	--
				--	--		33.2915	34.0771		--	--
				--	--		33.2915	34.0771		--	--
				--	--		33.2915	34.0771		--	--
				--	--		33.2915	34.1118		--	--
				--	--		33.2915	34.1118		--	--
				--	--		33.2915	34.1213		--	--
				--	--		33.2915	34.1213		--	--
				--	--		33.2915	34.1371		--	--
				--	--		33.2915	34.1371		--	--
				--	--		33.2915	34.156		--	--
				--	--		33.2915	34.156		--	--
				--	--		33.2915	34.1782		--	--
				--	--		33.2915	34.1782		--	--
				--	--		33.2915	34.1971		--	--
				--	--		33.2915	34.1971		--	--
				--	--		33.2915	34.2097		--	--
				--	--		33.2915	34.2097		--	--
				--	--		33.2915	34.2097		--	--
				--	--		33.2915	34.2255		--	--
				--	--		33.2915	34.2255		--	--
				--	--		33.2915	34.2508		--	--
				--	--		33.2915	34.2508		--	--
				--	--		33.2915	34.2666		--	--
				--	--		33.2915	34.2666		--	--
				--	--		33.2915	34.2981		--	--
				--	--		33.2915	34.2981		--	--
				--	--		33.4092	34.3076		--	--
				--	--		33.4092	34.3076		--	--
				--	--		33.4092	34.3266		--	--
				--	--		33.4092	34.3266		--	--
				--	--		33.4092	34.3455		--	--
				--	--		33.4092	34.3455		--	--
				--	--		33.4092	34.3455		--	--
				--	--		33.4092	34.3644		--	--
				--	--		33.4092	34.3644		--	--
				--	--		33.4092	34.3834		--	--
				--	--		33.4092	34.3834		--	--
				--	--		33.4092	34.4023		--	--
				--	--		33.4092	34.4023		--	--
				--	--		33.4092	34.4244		--	--
				--	--		33.4092	34.4244		--	--
				--	--		33.4092	34.4465		--	--
				--	--		33.4092	34.4465		--	--
				--	--		33.4092	34.4687		--	--
				--	--		33.4092	34.4687		--	--
				--	--		33.4092	34.4844		--	--
				--	--		33.4092	34.4844		--	--
				--	--		33.4092	34.4844		--	--
				--	--		33.5268	34.5065		--	--
				--	--		33.5268	34.5065		--	--
				--	--		33.5268	34.5286		--	--
				--	--		33.5268	34.5286		--	--
				--	--		33.5268	34.5413		--	--
				--	--		33.5268	34.5413		--	--
				--	--		33.5268	34.5634		--	--
				--	--		33.5268	34.5634		--	--
				--	--		33.5268	34.5792		--	--
				--	--		33.5268	34.5792		--	--
				--	--		33.5268	34.5981		--	--
				--	--		33.5268	34.5981		--	--
				--	--		33.5268	34.6171		--	--
				--	--		33.5268	34.6171		--	--
				--	--		33.5268	34.6171		--	--
				--	--		33.5268	34.6297		--	--
				--	--		33.5268	34.6297		--	--
				--	--		33.5268	34.6423		--	--
				--	--		33.5268	34.6423		--	--
				--	--		33.5268	34.6676		--	--
				--	--		33.5268	34.6676		--	--
				--	--		33.5268	34.6865		--	--
				--	--		33.5268	34.6865		--	--
				--	--		33.5268	34.696		--	--
				--	--		33.5268	34.696		--	--
				--	--		33.5268	34.7181		--	--
				--	--		33.5268	34.7181		--	--
				--	--		33.6445	34.7307		--	--
				--	--		33.6445	34.7307		--	--
				--	--		33.6445	34.7307		--	--
				--	--		33.6445	34.7623		--	--
				--	--		33.6445	34.7623		--	--
				--	--		33.6445	34.7749		--	--
				--	--		33.6445	34.7749		--	--
				--	--		33.6445	34.7907		--	--
				--	--		33.6445	34.7907		--	--
				--	--		33.6445	34.8097		--	--
				--	--		33.6445	34.8097		--	--
				--	--		33.6445	34.8255		--	--
				--	--		33.6445	34.8255		--	--
				--	--		33.6445	34.8476		--	--
				--	--		33.6445	34.8476		--	--
				--	--		33.6445	34.857		--	--
[truncated: 657 more rows]

## Sheet: Peak stress and strain
		Static		Dynamic
	Dn	Peak stress,MPa	Peak strain	Peak stress,MPa	Peak strain
0	0	50.05	36.645	25.5	28
1	0.45	45.69	40.115	20.3	31.6
3	0.634	37.49	42.059	17	33.2
5	0.734	28.97	46.423	12.4	36.1

## Sheet: Incident and reflected wave
		0		1			3			5
	0	-0.00256	-25	0.000433012		-25	-0.000395133		-5	0.000133932
	1	-0.00288	-24	4.79652e-05		-24	-0.000836826		-4	-0.000535718
	2	-0.0032	-23	-0.000337082		-23	-0.0012648		-3	-0.0010752
	3	-0.00334	-22	-0.000722129		-22	-0.0016926		-2	-0.0016992
	4	-0.00468	-21	-0.00111		-21	-0.0021018		-1	-0.0013248
	5	-0.00601	-20	-0.00149		-20	-0.0025017		0	-0.0013536
	6	-0.00735	-19	-0.00188		-19	-0.0028923		1	-0.0025536
	7	-0.00869	-18	-0.00226		-18	-0.0032829		2	-0.0031584
	8	-0.01003	-17	-0.00265		-17	-0.0036549		3	-0.0029856
	9	-0.01136	-16	-0.00303		-16	-0.0040176		4	-0.0030624
	10	-0.0127	-15	-0.00342		-15	-0.004371		5	-0.0039264
	11	-0.01404	-14	-0.0038		-14	-0.0047058		6	-0.0039648
	12	-0.01538	-13	-0.00419		-13	-0.0050406		7	-0.005184
	13	-0.01672	-12	-0.00457		-12	-0.0053661		8	-0.0054336
	14	-0.01805	-11	-0.00496		-11	-0.0056823		9	-0.0060384
	15	-0.01939	-10	-0.00534		-10	-0.0059799		10	-0.0060768
	16	-0.02073	-9	-0.00573		-9	-0.0062775		11	-0.0072768
	17	-0.02207	-8	-0.00611		-8	-0.0065565		12	-0.0085152
	18	-0.0234	-7	-0.0065		-7	-0.0068355		13	-0.0093984
	19	-0.02474	-6	-0.00688		-6	-0.0070959		14	-0.0097728
	20	-0.02608	-5	-0.00727		-5	-0.007347		15	-0.0101952
	21	-0.02742	-4	-0.00765		-4	-0.0075981		16	-0.011328
	22	-0.02875	-3	-0.00804		-3	-0.0078306		17	-0.0119904
	23	-0.03009	-2	-0.00842		-2	-0.0080538		18	-0.012384
	24	-0.03143	-1	-0.00881		-1	-0.0082677		19	-0.0124992
	25	-0.03277	0	-0.00919		0	-0.0084723		20	-0.0127776
	26	-0.03411	1	-0.00958		1	-0.0084444		21	-0.0131232
	27	-0.03544	2	-0.00996		2	-0.0084444		22	-0.0136704
	28	-0.03678	3	-0.01035		3	-0.0084165		23	-0.0130272
	29	-0.03823	4	-0.01073		4	-0.00837		24	-0.0125664
	30	-0.0397	5	-0.01112		5	-0.0084165		25	-0.012768
	31	-0.04119	6	-0.01172		6	-0.0083886		26	-0.01272
	32	-0.04271	7	-0.0123		7	-0.0083514		27	-0.011856
	33	-0.04426	8	-0.01293		8	-0.0083514		28	-0.01152
	34	-0.04583	9	-0.01356		9	-0.0083421		29	-0.0114336
	35	-0.04743	10	-0.01419		10	-0.0084165		30	-0.0112992
	36	-0.04905	11	-0.01481		11	-0.0085467		31	-0.0111936
	37	-0.0507	12	-0.01547		12	-0.0087606		32	-0.011568
	38	-0.05238	13	-0.01612		13	-0.009021		33	-0.0123072
	39	-0.05407	14	-0.01677		14	-0.0093372		34	-0.013152
	40	-0.0558	15	-0.01741		15	-0.009672		35	-0.0133248
	41	-0.05755	16	-0.01807		16	-0.0100812		36	-0.0139104
	42	-0.05933	17	-0.01876		17	-0.0105369		37	-0.0148704
	43	-0.06113	18	-0.01943		18	-0.0111414		38	-0.0159552
	44	-0.06296	19	-0.02012		19	-0.011811		39	-0.017184
	45	-0.06482	20	-0.02087		20	-0.0125829		40	-0.0192192
	46	-0.0667	21	-0.02165		21	-0.0134292		41	-0.0210144
	47	-0.06861	22	-0.02248		22	-0.0142755		42	-0.0230112
	48	-0.07055	23	-0.02337		23	-0.0151683		43	-0.026064
	49	-0.07252	24	-0.02426		24	-0.0161727		44	-0.0296832
	50	-0.07451	25	-0.02521		25	-0.0171678		45	-0.0328896
	51	-0.07654	26	-0.02622		26	-0.0181908		46	-0.03504
	52	-0.07858	27	-0.0273		27	-0.0192324		47	-0.0371136
	53	-0.08066	28	-0.02841		28	-0.0202926		48	-0.0401664
	54	-0.08276	29	-0.02961		29	-0.0214551		49	-0.0436224
	55	-0.08488	30	-0.03084		30	-0.0226083		50	-0.0464064
	56	-0.08703	31	-0.03212		31	-0.0238452		51	-0.049152
	57	-0.08921	32	-0.03345		32	-0.0250449		52	-0.0527232
	58	-0.0914	33	-0.03485		33	-0.0263376		53	-0.0562944
	59	-0.09362	34	-0.03628		34	-0.0277233		54	-0.0582336
	60	-0.09586	35	-0.03777		35	-0.0291555		55	-0.0602112
	61	-0.09811	36	-0.03931		36	-0.0306156		56	-0.062208
	62	-0.10039	37	-0.0409		37	-0.0321408		57	-0.064704
	63	-0.10268	38	-0.0425		38	-0.0337218		58	-0.0661248
	64	-0.10498	39	-0.04411		39	-0.03534		59	-0.067152
	65	-0.1073	40	-0.0458		40	-0.0370419		60	-0.0681696
	66	-0.10964	41	-0.04755		41	-0.0387903		61	-0.0701952
	67	-0.11199	42	-0.04933		42	-0.0406503		62	-0.0727392
	68	-0.11436	43	-0.05116		43	-0.0426405		63	-0.0748032
	69	-0.11674	44	-0.05302		44	-0.0446865		64	-0.076608
	70	-0.11913	45	-0.05493		45	-0.0467883		65	-0.0778752
	71	-0.12153	46	-0.05686		46	-0.0488994		66	-0.0803712
	72	-0.12394	47	-0.05887		47	-0.0512151		67	-0.0839328
	73	-0.12635	48	-0.06091		48	-0.0535308		68	-0.0882432
	74	-0.12878	49	-0.06304		49	-0.0559023		69	-0.0916704
	75	-0.13121	50	-0.06519		50	-0.0582831		70	-0.0955584
	76	-0.13365	51	-0.06738		51	-0.0607011		71	-0.09936
	77	-0.13609	52	-0.06963		52	-0.0632307		72	-0.103728
	78	-0.13853	53	-0.07193		53	-0.065844		73	-0.10681
	79	-0.14097	54	-0.07423		54	-0.0684852		74	-0.11089
	80	-0.14342	55	-0.07656		55	-0.0712473		75	-0.115565
	81	-0.14586	56	-0.07892		56	-0.0739629		76	-0.120893
	82	-0.14831	57	-0.08128		57	-0.0767715		77	-0.12576
	83	-0.15075	58	-0.08362		58	-0.0796731		78	-0.129859
	84	-0.15319	59	-0.08601		59	-0.0826212		79	-0.133296
	85	-0.15562	60	-0.08839		60	-0.0855786		80	-0.136243
	86	-0.15804	61	-0.0908		61	-0.0885918		81	-0.140275
	87	-0.16046	62	-0.09324		62	-0.0916701		82	-0.143587
	88	-0.16287	63	-0.09565		63	-0.0947856		83	-0.146323
	89	-0.16527	64	-0.09807		64	-0.0980127		84	-0.150374
	90	-0.16765	65	-0.10052		65	-0.101165		85	-0.153504
	91	-0.17003	66	-0.10298		66	-0.104411		86	-0.156211
	92	-0.17239	67	-0.10544		67	-0.107685		87	-0.158064
	93	-0.17473	68	-0.10793		68	-0.110995		88	-0.160944
	94	-0.17706	69	-0.1104		69	-0.114241		89	-0.163402
	95	-0.17938	70	-0.1129		70	-0.117459		90	-0.166598
	96	-0.18167	71	-0.11547		71	-0.120565		91	-0.169891
	97	-0.18394	72	-0.11804		72	-0.123681		92	-0.172138
	98	-0.18619	73	-0.12063		73	-0.126778		93	-0.174432
	99	-0.18842	74	-0.12325		74	-0.129791		94	-0.176237
	100	-0.19063	75	-0.12593		75	-0.132739		95	-0.177734
	101	-0.19281	76	-0.12862		76	-0.135631		96	-0.179501
	102	-0.19496	77	-0.13132		77	-0.138589		97	-0.181901
	103	-0.19709	78	-0.13403		78	-0.14149		98	-0.183629
	104	-0.19919	79	-0.13679		79	-0.144373		99	-0.185213
	105	-0.20126	80	-0.13954		80	-0.1472		100	-0.18769
	106	-0.2033	81	-0.14235		81	-0.149935		101	-0.190147
	107	-0.20532	82	-0.14512		82	-0.152697		102	-0.191962
	108	-0.20731	83	-0.14792		83	-0.155505		103	-0.193987
	109	-0.20926	84	-0.15065		84	-0.158258		104	-0.19633
	110	-0.21119	85	-0.15341		85	-0.160964		105	-0.19895
	111	-0.21309	86	-0.15616		86	-0.163773		106	-0.201955
	112	-0.21495	87	-0.15886		87	-0.166572		107	-0.204566
	113	-0.21678	88	-0.16155		88	-0.169362		108	-0.207245
	114	-0.21859	89	-0.16423		89	-0.172134		109	-0.210144
	115	-0.22036	90	-0.16682		90	-0.174961		110	-0.21265
	116	-0.22209	91	-0.16942		91	-0.177779		111	-0.214378
	117	-0.2238	92	-0.17203		92	-0.180643		112	-0.217392
	118	-0.22547	93	-0.17462		93	-0.183508		113	-0.221443
	119	-0.22711	94	-0.17716		94	-0.186326		114	-0.224131
	120	-0.22871	95	-0.17968		95	-0.189106		115	-0.225523
	121	-0.23027	96	-0.18221		96	-0.191868		116	-0.227222
	122	-0.2318	97	-0.1847		97	-0.19464		117	-0.229526
	123	-0.23329	98	-0.18712		98	-0.1973		118	-0.231888
	124	-0.23474	99	-0.18955		99	-0.199857		119	-0.233818
	125	-0.23615	100	-0.19201		100	-0.202359		120	-0.236669
	126	-0.23752	101	-0.19438		101	-0.204898		121	-0.239155
	127	-0.23884	102	-0.19674		102	-0.207334		122	-0.241382
	128	-0.24012	103	-0.19908		103	-0.209762		123	-0.242064
	129	-0.24136	104	-0.2014		104	-0.212161		124	-0.243053
	130	-0.24256	105	-0.20369		105	-0.214505		125	-0.244099
	131	-0.24371	106	-0.20597		106	-0.21683		126	-0.245904
	132	-0.24482	107	-0.20824		107	-0.219127		127	-0.246979
	133	-0.24589	108	-0.21045		108	-0.22134		128	-0.247267
	134	-0.24691	109	-0.21261		109	-0.223572		129	-0.247824
	135	-0.24789	110	-0.21472		110	-0.225767		130	-0.248813
	136	-0.24882	111	-0.21676		111	-0.227971		131	-0.249821
	137	-0.24972	112	-0.21878		112	-0.230082		132	-0.250502
	138	-0.25057	113	-0.22072		113	-0.232156		133	-0.252038
	139	-0.25138	114	-0.22262		114	-0.234183		134	-0.253392
	140	-0.25214	115	-0.22444		115	-0.236099		135	-0.253622
	141	-0.25287	116	-0.22615		116	-0.238024		136	-0.254006
	142	-0.25354	117	-0.22788		117	-0.239801		137	-0.255571
	143	-0.25418	118	-0.22953		118	-0.241484		138	-0.256819
	144	-0.25477	119	-0.23117		119	-0.243093		139	-0.257213
	145	-0.25532	120	-0.23274		120	-0.244646		140	-0.257914
	146	-0.25583	121	-0.23433		121	-0.246115		141	-0.25847
	147	-0.25629	122	-0.23584		122	-0.247501		142	-0.258288
	148	-0.25671	123	-0.23726		123	-0.248766		143	-0.258547
	149	-0.25709	124	-0.23868		124	-0.249975		144	-0.259181
	150	-0.25742	125	-0.2401		125	-0.2511		145	-0.259344
	151	-0.25771	126	-0.24143		126	-0.252179		146	-0.258941
	152	-0.25796	127	-0.24276		127	-0.253183		147	-0.258518
	153	-0.25816	128	-0.24404		128	-0.253992		148	-0.258912
	154	-0.25832	129	-0.24528		129	-0.254783		149	-0.259997
	155	-0.25844	130	-0.24653		130	-0.25549		150	-0.259718
	156	-0.25852	131	-0.24773		131	-0.25602		151	-0.258883
	157	-0.25855	132	-0.24885		132	-0.256615		152	-0.259296
	158	-0.25853	133	-0.24995		133	-0.257099		153	-0.260064
	159	-0.25847	134	-0.25102		134	-0.257536		154	-0.259498
	160	-0.25837	135	-0.25203		135	-0.257917		155	-0.258
	161	-0.25821	136	-0.25302		136	-0.258298		156	-0.258931
	162	-0.25801	137	-0.25397		137	-0.258587		157	-0.259603
	163	-0.25776	138	-0.25484		138	-0.258773		158	-0.258922
	164	-0.25747	139	-0.25571		139	-0.258968		159	-0.256915
	165	-0.25713	140	-0.25652		140	-0.259163		160	-0.256915
	166	-0.25674	141	-0.2573		141	-0.259256		161	-0.257894
	167	-0.2563	142	-0.25801		142	-0.259331		162	-0.258586
	168	-0.25581	143	-0.25872		143	-0.259312		163	-0.257328
	169	-0.25528	144	-0.25933		144	-0.259275		164	-0.256042
	170	-0.2547	145	-0.25995		145	-0.259284		165	-0.255053
	171	-0.25407	146	-0.26049		146	-0.25921		166	-0.254506
	172	-0.25339	147	-0.26097		147	-0.259126		167	-0.252566
	173	-0.25267	148	-0.26139		148	-0.258958		168	-0.25297
	174	-0.25191	149	-0.26178		149	-0.258875		169	-0.253718
	175	-0.2511	150	-0.26207		150	-0.258782		170	-0.254035
	176	-0.25024	151	-0.26236		151	-0.258707		171	-0.253526
	177	-0.24934	152	-0.26256		152	-0.258642		172	-0.253258
	178	-0.2484	153	-0.26269		153	-0.258605		173	-0.25295
	179	-0.24742	154	-0.26271		154	-0.258642		174	-0.252134
	180	-0.24639	155	-0.26274		155	-0.258624		175	-0.252
	181	-0.24532	156	-0.26266		156	-0.258652		176	-0.251597
	182	-0.2442	157	-0.26255		157	-0.258633		177	-0.25176
	183	-0.24305	158	-0.26237		158	-0.258642		178	-0.252355
	184	-0.24185	159	-0.26215		159	-0.258661		179	-0.252845
	185	-0.24061	160	-0.26187		160	-0.25867		180	-0.252739
	186	-0.23933	161	-0.26154		161	-0.258624		181	-0.252192
	187	-0.23801	162	-0.26123		162	-0.258587		182	-0.252432
	188	-0.23665	163	-0.26087		163	-0.258559		183	-0.252845
	189	-0.23525	164	-0.26046		164	-0.258438		184	-0.252653
	190	-0.23381	165	-0.26002		165	-0.25827		185	-0.251798
	191	-0.23233	166	-0.25959		166	-0.258047		186	-0.251414
	192	-0.23081	167	-0.25914		167	-0.257759		187	-0.250886
	193	-0.22925	168	-0.25865		168	-0.257489		188	-0.250282
	194	-0.22765	169	-0.25813		169	-0.257126		189	-0.248688
	195	-0.22601	170	-0.2576		170	-0.256727		190	-0.248074
	196	-0.22434	171	-0.25705		171	-0.256243		191	-0.246845
	197	-0.22263	172	-0.25644		172	-0.255694		192	-0.245914
	198	-0.22088	173	-0.25584		173	-0.255108		193	-0.244406
	199	-0.2191	174	-0.25522		174	-0.254495		194	-0.243994
	200	-0.21728	175	-0.25457		175	-0.253844		195	-0.242333
	201	-0.21543	176	-0.25392		176	-0.2531		196	-0.239693
	202	-0.21354	177	-0.25327		177	-0.252281		197	-0.237667
	203	-0.21162	178	-0.25252		178	-0.251444		198	-0.236707
	204	-0.20966	179	-0.25179		179	-0.250561		199	-0.235315
	205	-0.20768	180	-0.25098		180	-0.249603		200	-0.233376
	206	-0.20566	181	-0.25014		181	-0.248598		201	-0.230918
	207	-0.20361	182	-0.24918		182	-0.247687		202	-0.228451
	208	-0.20154	183	-0.24818		183	-0.246627		203	-0.225331
	209	-0.19943	184	-0.24713		184	-0.245511		204	-0.223536
	210	-0.19729	185	-0.24603		185	-0.244423		205	-0.220358
	211	-0.19513	186	-0.24482		186	-0.243307		206	-0.218256
	212	-0.19294	187	-0.24356		187	-0.242153		207	-0.214838
	213	-0.19072	188	-0.24224		188	-0.240944		208	-0.21289
	214	-0.18848	189	-0.24083		189	-0.239745		209	-0.209856
	215	-0.18621	190	-0.23937		190	-0.238387		210	-0.208378
	216	-0.18392	191	-0.23782		191	-0.237011		211	-0.206438
	217	-0.1816	192	-0.23624		192	-0.235643		212	-0.204682
	218	-0.17926	193	-0.2346		193	-0.234276		213	-0.202474
	219	-0.1769	194	-0.23293		194	-0.232844		214	-0.199555
	220	-0.17453	195	-0.23117		195	-0.231328		215	-0.196176
	221	-0.17213	196	-0.2294		196	-0.229729		216	-0.193603
	222	-0.16972	197	-0.22758		197	-0.228073		217	-0.19201
	223	-0.1673	198	-0.22576		198	-0.226269		218	-0.190118
	224	-0.16486	199	-0.2239		199	-0.224428		219	-0.187498
	225	-0.16241	200	-0.22202		200	-0.222437		220	-0.185117
	226	-0.15995	201	-0.22009		201	-0.220429		221	-0.182218
	227	-0.15748	202	-0.21811		202	-0.218336		222	-0.179424
	228	-0.15499	203	-0.21613		203	-0.216141		223	-0.176237
	229	-0.15251	204	-0.21412		204	-0.213844		224	-0.172867
	230	-0.15001	205	-0.21207		205	-0.211417		225	-0.169018
	231	-0.14751	206	-0.20995		206	-0.208971		226	-0.16583
	232	-0.145	207	-0.20781		207	-0.206404		227	-0.161347
	233	-0.14249	208	-0.20562		208	-0.203698		228	-0.156979
	234	-0.13998	209	-0.2034		209	-0.20102		229	-0.153754
	235	-0.13746	210	-0.20116		210	-0.198239		230	-0.150605
	236	-0.13495	211	-0.1989		211	-0.195412		231	-0.14591
	237	-0.13243	212	-0.19657		212	-0.192482		232	-0.141091
	238	-0.12992	213	-0.19429		213	-0.189469		233	-0.137146
	239	-0.1274	214	-0.19197		214	-0.186353		234	-0.132739
	240	-0.1249	215	-0.18962		215	-0.183266		235	-0.127728
	241	-0.12239	216	-0.18725		216	-0.180113		236	-0.123926
	242	-0.1199	217	-0.18488		217	-0.176914		237	-0.120883
	243	-0.11741	218	-0.1825		218	-0.173705		238	-0.117658
	244	-0.11494	219	-0.18015		219	-0.170395		239	-0.11352
	245	-0.11247	220	-0.17775		220	-0.167195		240	-0.110314
	246	-0.11002	221	-0.1754		221	-0.16395		241	-0.108326
	247	-0.10759	222	-0.17299		222	-0.160713		242	-0.105926
	248	-0.10517	223	-0.17054		223	-0.157542		243	-0.103094
	249	-0.10277	224	-0.16811		224	-0.154371		244	-0.100781
	250	-0.10038	225	-0.16562		225	-0.151199		245	-0.0990144
	251	-0.09802	226	-0.16315		226	-0.148028		246	-0.0977184
	252	-0.09567	227	-0.16065		227	-0.14494		247	-0.0956832
	253	-0.09335	228	-0.15811		228	-0.141881		248	-0.0933408
	254	-0.09105	229	-0.15551		229	-0.13884		249	-0.0909408
	255	-0.08878	230	-0.15286		230	-0.135873		250	-0.0900768
	256	-0.08652	231	-0.15022		231	-0.133027		251	-0.088704
	257	-0.0843	232	-0.14752		232	-0.130154		252	-0.0862944
	258	-0.0821	233	-0.14489		233	-0.127345		253	-0.0844704
	259	-0.07992	234	-0.14219		234	-0.124648		254	-0.0833856
	260	-0.07777	235	-0.13947		235	-0.122025		255	-0.0815232
	261	-0.07565	236	-0.13672		236	-0.119347		256	-0.07848
	262	-0.07356	237	-0.13397		237	-0.116715		257	-0.0762624
	263	-0.07149	238	-0.13121		238	-0.11412		258	-0.073056
	264	-0.06946	239	-0.12845		239	-0.111563		259	-0.0692832
	265	-0.06745	240	-0.12565		240	-0.108968		260	-0.066768
	266	-0.06548	241	-0.12286		241	-0.106429		261	-0.0654144
	267	-0.06354	242	-0.12007		242	-0.103825		262	-0.062304
	268	-0.06162	243	-0.1173		243	-0.101249		263	-0.0594816
	269	-0.05975	244	-0.11456		244	-0.09858		264	-0.0578688
	270	-0.0579	245	-0.11185		245	-0.0959295		265	-0.0557376
	271	-0.05609	246	-0.10915		246	-0.0932325		266	-0.0523968
	272	-0.05431	247	-0.10649		247	-0.0904146		267	-0.0493632
	273	-0.05256	248	-0.10391		248	-0.0876339		268	-0.04728
	274	-0.05086	249	-0.1013		249	-0.0848253		269	-0.0451104
	275	-0.04918	250	-0.09879		250	-0.0819981		270	-0.0427392
	276	-0.04755	251	-0.0963		251	-0.0792174		271	-0.03984
	277	-0.04594	252	-0.09385		252	-0.0763623		272	-0.0376608
	278	-0.04438	253	-0.0914		253	-0.0734979		273	-0.0359328
	279	-0.04285	254	-0.08898		254	-0.0706707		274	-0.0342624
	280	-0.04136	255	-0.08659		255	-0.0678435		275	-0.032304
	281	-0.0399	256	-0.08423		256	-0.0650163		276	-0.0305088
	282	-0.03848	257	-0.08187		257	-0.062217		277	-0.0292224
	283	-0.03709	258	-0.07954		258	-0.0594456		278	-0.0278016
	284	-0.03574	259	-0.07719		259	-0.0567207		279	-0.0261408
	285	-0.03443	260	-0.07488		260	-0.0540609		280	-0.0232224
	286	-0.03315	261	-0.07257		261	-0.0515406		281	-0.0211968
	287	-0.03191	262	-0.07027		262	-0.0489924		282	-0.019152
	288	-0.03071	263	-0.06802		263	-0.0465279		283	-0.0181056
	289	-0.02955	264	-0.06576		264	-0.044175		284	-0.0163488
	290	-0.02842	265	-0.06348		265	-0.0419058		285	-0.0153984
	291	-0.02733	266	-0.06128		266	-0.0396459		286	-0.0136224
	292	-0.02627	267	-0.05912		267	-0.0374511		287	-0.0120768
	293	-0.02525	268	-0.05695		268	-0.0353307		288	-0.0107808
	294	-0.02426	269	-0.05485		269	-0.0332568		289	-0.0094464
	295	-0.0233	270	-0.05283		270	-0.0313038		290	-0.008064
	296	-0.02237	271	-0.0508		271	-0.0293136		291	-0.0064704
	297	-0.02148	272	-0.04883		272	-0.0274536		292	-0.0055968
	298	-0.02061	273	-0.04688		273	-0.0256122		293	-0.0053184
	299	-0.01977	274	-0.04496		274	-0.0237801		294	-0.0042336
	300	-0.01896	275	-0.0431		275	-0.0220689		295	-0.002208
	301	-0.01818	276	-0.04131		276	-0.0204414		296	-0.0010176
	302	-0.01743	277	-0.03956		277	-0.0188883		297	-0.000723197
	303	-0.0167	278	-0.03785		278	-0.0173724		298	-1.33813e-05
	304	-0.01599	279	-0.03616		279	-0.0159774		299	-0.000281246
	305	-0.01531	280	-0.0345		280	-0.0147126		300	-0.0010752
	306	-0.01465	281	-0.03291		281	-0.0135501		301	-0.0019776
	307	-0.01401	282	-0.03127		282	-0.0124062		302	-0.0009792
	308	-0.0134	283	-0.02972		283	-0.0113739		303	-0.000308035
	309	-0.0128	284	-0.0282		284	-0.0103881		304	0.000562501
	310	-0.01223	285	-0.0267		285	-0.0094581		305	0.000428557
	311	-0.01168	286	-0.02525		286	-0.0085653		306	0.0014496
	312	-0.01114	287	-0.02382		287	-0.0078027		307	0.0023808
	313	-0.01063	288	-0.02243		288	-0.0070401		308	0.0016224
	314	-0.01013	289	-0.02111		289	-0.0063705		309	0.0012096
	315	-0.00965	290	-0.01982		290	-0.0056637		310	0.0014592
	316	-0.0092	291	-0.01861		291	-0.0050034		311	0.0029472
	317	-0.00875	292	-0.01742		292	-0.0044268		312	0.0026016
	318	-0.00833	293	-0.01631		293	-0.003906		313	0.0018528
	319	-0.00792	294	-0.01518		294	-0.0033852		314	0.000937481
	320	-0.00753	295	-0.0141		295	-0.002883		315	0.000656253
	321	-0.00716	296	-0.0131		296	-0.0024087		316	0.0010752
	322	-0.0068	297	-0.01214		297	-0.0019623		317	0.000910701
	323	-0.00645	298	-0.01121		298	-0.0016089		318	0.0015552
	324	-0.00612	299	-0.01032		299	-0.0011997		319	0.002208
	325	-0.0058	300	-0.00951		300	-0.000889659		320	0.0026496
	326	-0.0055	301	-0.00873		301	-0.000648504		321	0.0019296
	327	-0.0052	302	-0.008		302	-0.000387796		322	0.000482105
	328	-0.00492	303	-0.00732		303	-0.000198738		323	0.0011424
	329	-0.00465	304	-0.0067		304	1.25832e-05		324	0.001632
	330	-0.00438	305	-0.00608		305	0.000206642		325	0.0023328
	331	-0.00413	306	-0.00552		306	0.000269197		326	0.0014688
	332	-0.00388	307	-0.00497		307	0.00030948		327	0.0023616
	333	-0.00364	308	-0.00447		308	0.000356542		328	0.0026016
	334	-0.0034	309	-0.00394		309	0.00029383		329	0.0030624
	335	-0.00318	310	-0.00349		310	0.000103729		330	0.0025152
	336	-0.00295	311	-0.00304		311	5.21728e-06		331	0.0026016
	337	-0.00274	312	-0.00263		312	-0.000117037		332	0.0023328
	338	-0.00252	313	-0.00225		313	-0.000269428		333	0.0024672
	339	-0.00231	314	-0.00188		314	-0.000439399		334	0.0025824
	340	-0.00211	315	-0.00158		315	-0.000511254		335	0.00312
	341	-0.0019	316	-0.00129		316	-0.000633899		336	0.0023328
	342	-0.0017	317	-0.00102		317	-0.000708369		337	0.0012768
	343	-0.00151	318	-0.000816481		318	-0.000735688		338	0.000924073
	344	-0.00131	319	-0.000616363		319	-0.000794296		339	0.0016896
	345	-0.00112	320	-0.000496292		320	-0.000811421		340	0.0014688
	346	-0.000926647	321	-0.000368219		321	-0.000877496		341	0.001344
	347	-0.000736316	322	-0.000240144		322	-0.000891433		342	0.0012864
	348	-0.00054628	323	-0.000160098		323	-0.000853747		343	0.0011232
	349	-0.000356442	324	-0.000104066		324	-0.000835511		344	0.000870511
	350	-0.000165814	325	-2.4019e-05		325	-0.000817985		345	0.0012864
	351	2.5506e-05	326	-3.20239e-05		326	-0.000822839		346	0.0023808
	352	0.000217715	327	-5.90164e-09		327	-0.000818221		347	0.0025344
	353	0.000410024	328	-5.90164e-09		328	-0.00078004		348	0.0023616
	354	0.000603221	329	-5.60377e-05		329	-0.000820596		349	0.0011904
	355	0.000797703	330	-0.000104066		330	-0.000842412		350	-2.67873e-05
	356	0.000993272	331	-0.000160098		331	-0.000753048		351	-2.67972e-05
	357	0.00119	332	-0.00024815		332	-0.000688381		352	0.000441945
	358	-0.01014	333	-0.000336201		333	-0.000606156		353	0.000214272
	359	-0.00982	334	-0.000496293		334	-0.000573798		354	-0.000790173
	360	-0.00949	335	-0.000624367		335	-0.000524961		355	-0.000736605
	361	-0.00908	336	-0.00075244		336	-0.000446729		356	-0.000589284
	362	-0.00849	337	-0.0008565		337	-0.000394222		357	0.000120539
	363	-0.00788	338	-0.000896523		338	-0.000324879		358	0.000937484
	364	-0.00718	339	-0.000968565		339	-0.000278994		359	0.0010464
	365	-0.00649	340	-0.00103		340	-0.000189716		360	0.0010752
	366	-0.00572	341	-0.00106		341	-0.000138565		361	0.000924089
	367	-0.00488	342	-0.00105		342	-0.000119979		362	0.000589271
	368	-0.00401	343	-0.00108		343	-0.000154294		363	-0.000549103
	369	-0.0031	344	-0.0011		344	-0.000220616		364	-0.000294642
	370	-0.00219	345	-0.00113		345	-0.000330324		365	-0.000535708
	371	-0.00127	346	-0.00114		346	-0.000483005		366	-0.001824
	372	-0.000276704	347	-0.00116		347	-0.000646497		367	-0.0038304
	373	0.000782972	348	-0.00119		348	-0.000803457		368	-0.0040224
	374	0.00183	349	-0.00119		349	-0.000922842		369	-0.0034848
	375	0.00279	350	-0.00117		350	-0.0011067		370	-0.002736
	376	0.00396	351	-0.00119		351	-0.0012648		371	-0.0025056
	377	0.00501	352	-0.00119		352	-0.0013764		372	-0.0021792
	378	0.00603	353	-0.00115		353	-0.0015717		373	-0.0012864
	379	0.00703	354	-0.0011		354	-0.0017112		374	-0.000321415
	380	0.00795	355	-0.00109		355	-0.0019344		375	0.000241068
	381	0.00878	356	-0.00105		356	-0.0021483		376	0.000468749
	382	0.00947	357	-0.000976567		357	-0.0023157		377	0.000187497
	383	0.01014	358	-0.000928539		358	-0.0025668		378	-0.000857127
	384	0.01078	359	-0.000840489		359	-0.0027807		379	-0.00096
	385	0.01128	360	-0.00079246		360	-0.0029667		380	0.000107156
	386	0.01172	361	-0.000728423		361	-0.0031341		381	0.000937495
	387	0.01218	362	-0.000696405		362	-0.0032829		382	0.000267856
	388	0.01264	363	-0.000656381		363	-0.0033201		383	5.35746e-05
	389	0.01302	364	-0.000608353		364	-0.0034131		384	0.000495519
	390	0.0133	365	-0.000560326		365	-0.0034503		385	0.0018528
	391	0.01352	366	-0.000520303		366	-0.0034689		386	0.0021696
	392	0.0137	367	-0.000504294		367	-0.0034224		387	0.0024384
	393	0.01378	368	-0.000488285		368	-0.0033945		388	0.0025728
	394	0.01376	369	-0.000488285		369	-0.003348		389	0.00336
	395	0.01365	370	-0.000504295		370	-0.0033015		390	0.0037536
	396	0.01345	371	-0.000528308		371	-0.0031527		391	0.0035136
	397	0.01322	372	-0.000544317		372	-0.0030225		392	0.0030912
	398	0.01292	373	-0.00056833		373	-0.0029202		393	0.0033984
	399	0.01256	374	-0.000576334		374	-0.00279		394	0.0037728
	400	0.01224	375	-0.000624361		375	-0.0027063		395	0.0035616
	401	0.01193	376	-0.000632366		376	-0.0025854		396	0.0033984
	402	0.01157	377	-0.00065638		377	-0.002418		397	0.003264
	403	0.01125	378	-0.000672389		378	-0.0022599		398	0.003456
	404	0.01103	379	-0.000680393		379	-0.0020553		399	0.0037344
	405	0.0108	380	-0.000664385		380	-0.0018786		400	0.0045024
	406	0.01055	381	-0.000648375		381	-0.0016554		401	0.0044448
	407	0.01026	382	-0.000600348		382	-0.0015159		402	0.0043392
	408	0.01002	383	-0.000592343		383	-0.0013485		403	0.004416
	409	0.0098	384	-0.000552321		384	-0.0011997		404	0.004128
	410	0.00962	385	-0.000456265		385	-0.0010602		405	0.0040416
	411	0.00945	386	-0.000392228		386	-0.0009486		406	0.0035328
	412	0.00935	387	-0.000304177		387	-0.000883036		407	0.0031776
	413	0.00921	388	-0.000224131		388	-0.000756913		408	0.0021792
	414	0.00917	389	-9.60557e-05		389	-0.000679471		409	0.0020736
	415	0.0091	390	4.0023e-05		390	-0.000658693		410	0.0022272
	416	0.00913	391	0.000152087		391	-0.000630396		411	0.0021408
	417	0.00925	392	0.000272156		392	-0.000628083		412	0.0024384
	418	0.00925	393	0.00040023		393	-0.00068011		413	0.00264
	419	0.0093	394	0.000528303		394	-0.0006611		414	0.002544
	420	0.00934	395	0.000688395		395	-0.000623303		415	0.0028224
	421	0.00953	396	0.000856492		396	-0.000601406		416	0.0034944
	422	0.00967	397	0.00101		397	-0.000513474		417	0.0034848
	423	0.00983	398	0.00115		398	-0.000350654		418	0.0039264
	424	0.00996	399	0.00126		399	-0.000232296		419	0.0046176
	425	0.01006	400	0.00142		400	-0.000176056		420	0.0049824
	426	0.01017	401	0.00154		401	-0.000104829		421	0.0042432
	427	0.01019	402	0.00165		402	-5.54175e-05		422	0.0038688
	428	0.01024	403	0.00171		403	-3.1063e-05		423	0.0033216
	429	0.01025	404	0.00176		404	-4.20936e-07		424	0.004032
	430	0.01024	405	0.00183		405	-1.24969e-05		425	0.0046368
	431	0.01024	406	0.00189		406	2.43256e-05		426	0.004416
	432	0.01024	407	0.00192		407	4.89551e-06		427	0.0039936
	433	0.01035	408	0.00195		408	2.08274e-05		428	0.0035328
	434	0.0104	409	0.00199		409	5.51799e-05		429	0.0045312
	435	0.01046	410	0.00201		410	0.000148974		430	0.00528
	436	0.01051	411	0.00205		411	0.000262176		431	0.0058368
	437	0.0106	412	0.00207		412	0.000373322		432	0.0048384
	438	0.01062	413	0.00209		413	0.000482514		433	0.0050496
	439	0.01061	414	0.00206		414	0.000501542		434	0.0053856
	440	0.01056	415	0.00207		415	0.000583929		435	0.005664
	441	0.01054	416	0.0021		416	0.000676047		436	0.0049536
	442	0.01046	417	0.00212		417	0.000692309		437	0.0047808
	443	0.01033	418	0.00211		418	0.000691178		438	0.0044736
	444	0.01014	419	0.00209		419	0.000776773		439	0.0041472
	445	0.01	420	0.00207		420	0.000771076		440	0.0039552
	446	0.00986	421	0.00205		421	0.000812989		441	0.003456
	447	0.00969	422	0.00202		422	0.000741628		442	0.0025152
	448	0.00949	423	0.00203		423	0.000755967		443	0.0023808
	449	0.00927	424	0.00204		424	0.000802273		444	0.0034656
	450	0.00901	425	0.00203		425	0.000788212		445	0.0037056
	451	0.00879	426	0.00205		426	0.000823461		446	0.0035232
	452	0.00852	427	0.00203		427	0.000825158		447	0.0035136
	453	0.00828	428	0.00205		428	0.000841686		448	0.0041472
	454	0.008	429	0.00207		429	0.000885348		449	0.0039648
	455	0.00764	430	0.00209		430	0.000783676		450	0.0041664
	456	0.0073	431	0.00213		431	0.000765388		451	0.003888
	457	0.00698	432	0.00219		432	0.000699242		452	0.0043488
	458	0.00673	433	0.00225		433	0.000638763		453	0.004368
	459	0.00652	434	0.00234		434	0.00060552		454	0.0048096
	460	0.00628	435	0.00239		435	0.000468372		455	0.004608
	461	0.00606	436	0.00247		436	0.000383568		456	0.0040992
	462	0.00587	437	0.00254		437	0.000288005		457	0.004272
	463	0.00565	438	0.00261		438	0.00022836		458	0.0045984
	464	0.00547	439	0.00267		439	9.48544e-05		459	0.0042144
	465	0.00522	440	0.00275		440	3.05179e-05		460	0.0037632
	466	0.00504	441	0.00281		441	-2.2504e-05		461	0.0044448
	467	0.00489	442	0.00291		442	-6.15893e-05		462	0.0047904
	468	0.00464	443	0.00299		443	-0.000104078		463	0.0050208
	469	0.00447	444	0.00305		444	-8.17279e-05		464	0.0045024
	470	0.00426	445	0.00307		445	-9.88646e-05		465	0.004992
	471	0.00406	446	0.00307		446	-0.000104583		466	0.0054144
	472	0.00387	447	0.0031		447	-8.16466e-05		467	0.0052608
	473	0.00372	448	0.00315		448	-7.15868e-05		468	0.0041664
	474	0.00354	449	0.00318		449	-0.000124014		469	0.0033792
	475	0.0034	450	0.00319		450	-0.000144482		470	0.0039648
	476	0.00332	451	0.00318		451	-0.000145604		471	0.00504
	477	0.00334	452	0.00322		452	-0.000166701		472	0.0062016
	478	0.00334	453	0.00324		453	-0.000200519		473	0.005904
	479	0.0033	454	0.00327		454	-0.000206353		474	0.004128
	480	0.0033	455	0.00331		455	-0.000121816		475	0.003936
	481	0.00331	456	0.00335		456	-2.74569e-05		476	0.0048192
	482	0.00339	457	0.00338		457	7.40009e-05		477	0.0055872
	483	0.00345	458	0.00341		458	0.000160882		478	0.0050112
	484	0.00355	459	0.00345		459	0.000226028		479	0.00504
	485	0.00366	460	0.00346		460	0.0004029		480	0.005664
	486	0.00372	461	0.00346		461	0.000450265		481	0.0060576
	487	0.00383	462	0.00349		462	0.000495923		482	0.0058944
	488	0.00392	463	0.00349		463	0.000580276		483	0.0062304
	489	0.00396	464	0.00348		464	0.000697151		484	0.006144
	490	0.00403	465	0.00352		465	0.000804297		485	0.0065088
	491	0.00409	466	0.00351		466	0.0009393		486	0.0063456
	492	0.00412	467	0.00353		467	0.0010602		487	0.0071232
	493	0.00418	468	0.00357		468	0.0012369		488	0.0069408
	494	0.00419	469	0.00359		469	0.0013671		489	0.0071232
	495	0.00426	470	0.00363		470	0.0014694		490	0.0064704
	496	0.0043	471	0.00366		471	0.0015996		491	0.0057408
	497	0.00435	472	0.0037		472	0.0017484		492	0.006384
	498	0.00441	473	0.00378		473	0.0019437		493	0.0079776
	499	0.0044	474	0.00383		474	0.0021297		494	0.0088032
	500	0.00443	475	0.00393		475	0.002232		495	0.0076896
	501	0.00447	476	0.00399		476	0.0023901		496	0.0075936
	502	0.0045	477	0.00403		477	0.0025482		497	0.00792
	503	0.00451	478	0.00406		478	0.0026598		498	0.0089568
	504	0.00455	479	0.0041		479	0.0027435		499	0.008736
	505	0.00452	480	0.00415		480	0.0027435		500	0.0077376
	506	0.00454	481	0.00419		481	0.0028179		501	0.00696
	507	0.0046	482	0.00425		482	0.0028551		502	0.0068544
	508	0.00462	483	0.00432		483	0.0029016		503	0.0070848
	509	0.00462	484	0.00438		484	0.0029574		504	0.0076
	510	0.00457	485	0.00441		485	0.002976		505	0.00822
	511	0.00453	486	0.00447		486	0.0030039		506	0.0083
	512	0.00441	487	0.0045		487	0.0030225		507	0.00929
	513	0.00433	488	0.00454		488	0.0030783		508	0.00999
	514	0.00425	489	0.00455		489	0.0031527		509	0.00961
	515	0.00413	490	0.00463		490	0.0031806		510	0.00826
	516	0.00411	491	0.00467		491	0.0032364		511	0.00815
	517	0.00404	492	0.00471		492	0.0032643		512	0.00738
	518	0.00387	493	0.00471		493	0.003348		513	0.00765
	519	0.00366	494	0.00475		494	0.0034317		514	0.00827
	520	0.0035	495	0.00475		495	0.0034317		515	0.00991
	521	0.00343	496	0.00477		496	0.0035154		516	0.00963
	522	0.00338	497	0.00478		497	0.0035433		517	0.00933
	523	0.00327	498	0.00482		498	0.0035805		518	0.00829
	524	0.0032	499	0.00483		499	0.003627		519	0.00848
	525	0.00309	500	0.00484		500	0.0036456		520	0.00869
	526	0.00301	501	0.00486		501	0.0036828		521	0.00908
	527	0.00292	502	0.00487		502	0.0036735		522	0.00858
	528	0.00277	503	0.00484		503	0.0037014		523	0.00864
	529	0.00266	504	0.00481		504	0.0037851		524	0.00858
	530	0.00257	505	0.0048		505	0.0038316		525	0.00723
	531	0.00251	506	0.00483		506	0.0037944		526	0.00679
	532	0.00252	507	0.00487		507	0.0037572		527	0.00679
	533	0.00247	508	0.00487		508	0.00372		528	0.00797
	534	0.00249	509	0.00485		509	0.0036828		529	0.00829
	535	0.00245	510	0.00483		510	0.0036177		530	0.00837
	536	0.00239	511	0.00481		511	0.0034968		531	0.0085
	537	0.00235	512	0.00483		512	0.0035061		532	0.00851
	538	0.00233	513	0.00482		513	0.0034968		533	0.00857
	539	0.00229	514	0.00481		514	0.0034875		534	0.00756
	540	0.00229	515	0.00479		515	0.0034131		535	0.00741
	541	0.00224	516	0.00479		516	0.0034038		536	0.00663
	542	0.0022	517	0.00474		517	0.003348		537	0.00603
	543	0.00213	518	0.00472		518	0.0033015		538	0.00689
	544	0.00209	519	0.00473		519	0.0032271		539	0.007
	545	0.0021	520	0.00469		520	0.0032085		540	0.00646
	546	0.00214	521	0.00467		521	0.0031434		541	0.00622
	547	0.00216	522	0.00467		522	0.0030876		542	0.00665
	548	0.0022	523	0.00463		523	0.0029946		543	0.00686
	549	0.00217	524	0.00457		524	0.0029388		544	0.00611
	550	0.00217	525	0.00455		525	0.0028272		545	0.00684
	551	0.00218	526	0.00452		526	0.0026784		546	0.00639
	552	0.0022	527	0.00451		527	0.0025854		547	0.00612
	553	0.00219	528	0.00446		528	0.0023901		548	0.00545
	554	0.00219	529	0.00443		529	0.0022413		549	0.00614
	555	0.00218	530	0.00439		530	0.0020925		550	0.00548
	556	0.00223	531	0.00433		531	0.0020367		551	0.00449
	557	0.00222	532	0.00429		532	0.0019716		552	0.00492
	558	0.00219	533	0.00423		533	0.0018786		553	0.00576
	559	0.00219	534	0.00413		534	0.0018042		554	0.006
	560	0.0021	535	0.00407		535	0.0017019		555	0.00519
	561	0.00204	536	0.00399		536	0.0015624		556	0.00502
	562	0.00204	537	0.00391		537	0.0015159		557	0.00525
	563	0.00198	538	0.00389		538	0.0014973		558	0.00544
	564	0.00189	539	0.00383		539	0.0014415		559	0.0049
	565	0.00183	540	0.00377		540	0.0013671		560	0.00381
	566	0.00177	541	0.00368		541	0.0013206		561	0.00442
	567	0.00158	542	0.00359		542	0.0012555		562	0.00473
	568	0.00139	543	0.00351		543	0.0012369		563	0.00502
	569	0.00125	544	0.00343		544	0.0011346		564	0.00492
	570	0.00119	545	0.00334		545	0.0010323		565	0.00569
	571	0.0011	546	0.00326		546	0.0010044		566	0.00504
	572	0.001	547	0.00319		547	0.000929329		567	0.00388
	573	0.00085873	548	0.00307		548	0.000838294		568	0.00386
	574	0.000732736	549	0.00302		549	0.000764958		569	0.00562
	575	0.00060337	550	0.00295		550	0.000663573		570	0.00587
	576	0.000544457	551	0.00285		551	0.000537587		571	0.00552
	577	0.000483384	552	0.00279		552	0.000443864		572	0.00441
	578	0.00039503	553	0.00271		553	0.000353794		573	0.00474
	579	0.000377832	554	0.00261		554	0.000229288		574	0.00504
	580	0.000298922	555	0.00251		555	0.000167627		575	0.00508
	581	0.00028719	556	0.00243		556	7.89054e-05		576	0.00359
	582	0.000244126	557	0.00234		557	-3.89311e-06		577	0.00273
	583	0.00016475	558	0.00227		558	-0.000137596		578	0.00325
	584	0.000133076	559	0.00216		559	-0.000261105		579	0.00374
	585	0.000102285	560	0.00209		560	-0.000352131		580	0.00359
	586	4.139e-05	561	0.00203		561	-0.000389682		581	0.00342
	587	-2.76999e-05	562	0.00195		562	-0.000444894		582	0.00329
	588	-8.14614e-05	563	0.00188		563	-0.000497588		583	0.00301
	589	-0.000164111	564	0.00183		564	-0.000571736		584	0.00301
	590	-0.000238134	565	0.00175		565	-0.000636771		585	0.00333
	591	-0.000251286	566	0.0017		566	-0.000727748		586	0.00338
	592	-0.000266207	567	0.00163		567	-0.000843636		587	0.0028
	593	-0.000250579	568	0.00153		568	-0.000927363		588	0.00307
	594	-0.000213705	569	0.00142		569	-0.0010416		589	0.00294
	595	-0.000186243	570	0.00133		570	-0.0011718		590	0.00279
	596	-0.000167308	571	0.00126		571	-0.0012462		591	0.00177
	597	-0.000184958	572	0.00118		572	-0.0013485		592	0.00222
	598	-0.000202554	573	0.0011		573	-0.0014787		593	0.00226
	599	-0.00026431	574	0.001		574	-0.0015624		594	0.00212
	600	-0.000280799	575	0.000976565		575	-0.001674		595	0.00176
	601	-0.000238573	576	0.000904524		576	-0.0018042		596	0.00215
	602	-0.000249257	577	0.000824478		577	-0.0018786		597	0.00269
	603	-0.000293761	578	0.000768447		578	-0.0019344		598	0.0019
	604	-0.000262285	579	0.000696406		579	-0.0019809		599	0.00116
	605	-0.000275137	580	0.000616359		580	-0.0020367		600	0.000306915
	606	-0.000331984	581	0.000560328		581	-0.0021111		601	0.00153
	607	-0.000393808	582	0.00049629		582	-0.002232		602	0.00225
	608	-0.000405763	583	0.00040824		583	-0.0022971		603	0.00258
	609	-0.000399059	584	0.000336198		584	-0.0023994		604	0.00187
	610	-0.00047818	585	0.000328193		585	-0.0024831		605	0.00183
	611	-0.000435544	586	0.000248147		586	-0.0025296		606	0.00167
	612	-0.000471875	587	0.000192114		587	-0.0025947		607	0.00113
	613	-0.000592261	588	0.000144086		588	-0.0026691		608	0.000906795
	614	-0.000649717	589	9.60597e-05		589	-0.0027528		609	0.000725448
	615	-0.000692895	590	8.00885e-06		590	-0.0028644		610	0.000279017
	616	-0.00072677	591	-4.00187e-05		591	-0.0029853		611	0.000181361
	617	-0.000871543	592	-7.20367e-05		592	-0.0030318		612	0.000223214
	618	-0.000932748	593	-0.000120064		593	-0.0031155		613	0.000502231
	619	-0.000990581	594	-0.000160087		594	-0.0032085		614	0.000404575
	620	-0.00106	595	-0.000208114		595	-0.0032457		615	2.79017e-05
	621	-0.00105	596	-0.000240132		596	-0.003348		616	-1.39526e-05
	622	-0.00111	597	-0.000296163		597	-0.0033945		617	-0.000850995
	623	-0.0012	598	-0.000352194		598	-0.0034782		618	-0.000571975
	624	-0.00112	599	-0.000424235		599	-0.003534		619	-5.57949e-05
	625	-0.00117	600	-0.000512286		600	-0.003534		620	-0.000474338
	626	-0.00123	601	-0.000544304		601	-0.0035712		621	-0.00109
	627	-0.00135	602	-0.000568317		602	-0.0035712		622	-0.000976567
	628	-0.0015	603	-0.000584327		603	-0.0036177		623	0.000306917
	629	-0.00158	604	-0.000632353		604	-0.0036363		624	-0.000585926
	630	-0.00171	605	-0.000648362		605	-0.0035898		625	-0.001
	631	-0.00184	606	-0.000664371		606	-0.0036363		626	-0.00184
	632	-0.00194	607	-0.000688385		607	-0.0036456		627	-0.00141
	633	-0.00205	608	-0.000744416		608	-0.0037014		628	-0.00116
	634	-0.00215	609	-0.000696389		609	-0.0036921		629	-0.000306921
	635	-0.00223	610	-0.000752421		610	-0.0036921		630	-5.58034e-05
	636	-0.00234	611	-0.000792444		611	-0.0036642		631	0.000125561
	637	-0.00244	612	-0.000832466		612	-0.00372		632	0.00054407
	638	-0.00252	613	-0.000864485		613	-0.0037479		633	0.000502208
	639	-0.00261	614	-0.000896502		614	-0.0038316		634	-0.000265066
	640	-0.00264	615	-0.000888498		615	-0.0038781		635	-0.00201
	641	-0.00267	616	-0.000912511		616	-0.003906		636	-0.00173
	642	-0.00271	617	-0.000936525		617	-0.0038967		637	-0.000125575
	643	-0.00273	618	-0.000984553		618	-0.0039246		638	0.000544064
	644	-0.00284	619	-0.00102		619	-0.0038874		639	0.000237151
	645	-0.00291	620	-0.00102		620	-0.0038874		640	-0.000390621
	646	-0.00292	621	-0.00101		621	-0.0038502		641	1.39509e-05
	647	-0.00301	622	-0.00101		622	-0.0038409		642	-0.000418526
	648	-0.00308	623	-0.00103		623	-0.003813		643	0.00075335
	649	-0.00315	624	-0.00105		624	-0.0037944		644	0.0016
	650	-0.00317	625	-0.00102		625	-0.0037479		645	0.00188
	651	-0.00327	626	-0.00097655		626	-0.0037014		646	0.000683578
	652	-0.0034	627	-0.000952536		627	-0.003627		647	0.000460382
	653	-0.00344	628	-0.000952536		628	-0.0035619		648	0.000516182
	654	-0.00342	629	-0.000992559		629	-0.003534		649	0.00165
	655	-0.00346	630	-0.000968546		630	-0.0035433		650	0.00148
	656	-0.00345	631	-0.000960542		631	-0.0035061		651	0.000460382
	657	-0.00341	632	-0.000936529		632	-0.0034596		652	-2.79154e-05
	658	-0.00339	633	-0.000936529		633	-0.0033945		653	0.000795179
	659	-0.00338	634	-0.000920519		634	-0.0033759		654	0.00135
	660	-0.00337	635	-0.000912514		635	-0.0033573		655	0.000683595
	661	-0.00333	636	-0.000936528		636	-0.0033201		656	0.00016741
	662	-0.00341	637	-0.00090451		637	-0.0033201		657	8.37069e-05
	663	-0.00343	638	-0.000888502		638	-0.0033015		658	0.00102
	664	-0.00339	639	-0.000848479		639	-0.0033201		659	0.00166
	665	-0.00337	640	-0.000840475		640	-0.0033294		660	0.00167
	666	-0.00332	641	-0.000816462		641	-0.0033015		661	0.00151
	667	-0.00338	642	-0.000808458		642	-0.0032829		662	0.00113
	668	-0.00335	643	-0.000800453		643	-0.0032457		663	0.000948636
	669	-0.00334	644	-0.00077644		644	-0.0032364		664	0.00126
	670	-0.00329	645	-0.000752426		645	-0.0031806		665	0.00195
	671	-0.00322	646	-0.000768435		646	-0.003162		666	0.00187
	672	-0.00321	647	-0.000752426		647	-0.0030876		667	0.00163
	673	-0.00319	648	-0.000768435		648	-0.0030411		668	0.00109
	674	-0.0032	649	-0.00077644		649	-0.0030132		669	0.0019
	675	-0.00329	650	-0.000760431		650	-0.0029574		670	0.00225
	676	-0.00332	651	-0.000696395		651	-0.0029481		671	0.00222
	677	-0.00329	652	-0.000680386		652	-0.0029481		672	0.00109
	678	-0.00324	653	-0.000664377		653	-0.0029574		673	0.0014
	679	-0.00319	654	-0.000632359		654	-0.0029202		674	0.00153
	680	-0.00318	655	-0.000592336		655	-0.0029016		675	0.00155
	681	-0.00314	656	-0.000544309		656	-0.002883		676	0.00176
	682	-0.00305	657	-0.000544309		657	-0.0027993		677	0.00264
	683	-0.00304	658	-0.000512291		658	-0.0028179		678	0.00363
	684	-0.00296	659	-0.000472268		659	-0.0027435		679	0.00357
	685	-0.00286	660	-0.000480273		660	-0.0027063		680	0.00331
	686	-0.00278	661	-0.000432245		661	-0.002697		681	0.00255
	687	-0.00271	662	-0.000392223		662	-0.0027528		682	0.00225
	688	-0.00259	663	-0.000344197		663	-0.0027156		683	0.00253
	689	-0.00245	664	-0.000336192		664	-0.0026505		684	0.00317
	690	-0.00231	665	-0.000304174		665	-0.0025482		685	0.00276
	691	-0.00217	666	-0.000272157		666	-0.0024552		686	0.00262
	692	-0.00201	667	-0.000264152		667	-0.0023622		687	0.00262
	693	-0.00191	668	-0.000232134		668	-0.0022971		688	0.00307
	694	-0.00187	669	-0.000168098		669	-0.0021762		689	0.00313
	695	-0.00175	670	-0.000176103		670	-0.0020739		690	0.00333
	696	-0.0017	671	-0.000112067		671	-0.0019251		691	0.00335
	697	-0.00168	672	-5.60348e-05		672	-0.0018693		692	0.00279
	698	-0.00165	673	-3.60656e-09		673	-0.001767		693	0.00159
	699	-0.00157	674	3.20148e-05		674	-0.0016089		694	0.0019
	700	-0.00153	675	8.00423e-05		675	-0.0014415		695	0.0031
	701	-0.00146	676	0.00012807		676	-0.0012927		696	0.00459
	702	-0.00128	677	0.000168092		677	-0.0011532		697	0.00346
	703	-0.00119	678	0.00020011		678	-0.0010323		698	0.00342
	704	-0.00109	679	0.000296166		679	-0.00093		699	0.00368
	705	-0.00102	680	0.000328184		680	-0.000902802		700	0.00484
	706	-0.000888712	681	0.000368207		681	-0.00075725		701	0.00448
	707	-0.000847559	682	0.000384215		682	-0.0007169		702	0.00473
	708	-0.000767663	683	0.000424238		683	-0.000661008		703	0.00479
	709	-0.000694348	684	0.000472265		684	-0.000608048		704	0.00437
	710	-0.000677482	685	0.000488274		685	-0.000598061		705	0.00283
	711	-0.000676331	686	0.000504284		686	-0.000498415		706	0.00287
	712	-0.000668923	687	0.000488275		687	-0.000417088		707	0.00377
	713	-0.000577225	688	0.000472266		688	-0.000342807		708	0.00505
	714	-0.000501189	689	0.00049628		689	-0.000237484		709	0.00463
	715	-0.000501853	690	0.000568321		690	-8.69119e-05		710	0.00428
	716	-0.000467813	691	0.000600338		691	-2.26483e-05		711	0.00419
	717	-0.000499346	692	0.000632357		692	6.18473e-05		712	0.00456
	718	-0.000432036	693	0.000640361		693	0.000156588		713	0.00398
	719	-0.000407671	694	0.000680384		694	0.00016862		714	0.00343
	720	-0.000340527	695	0.000712402		695	0.000243088		715	0.00304
	721	-0.000291532	696	0.000752424		696	0.000311127		716	0.00384
	722	-0.000251055	697	0.000792447		697	0.000381696		717	0.00451
	723	-0.000232651	698	0.000784442		698	0.000430192		718	0.00513
	724	-0.000173682	699	0.00081646		699	0.000468196		719	0.00442
	725	-8.4662e-05	700	0.000824464		700	0.000483101		720	0.00405
	726	-4.93811e-05	701	0.000856483		701	0.000479532		721	0.00406
	727	4.69377e-05	702	0.000848478		702	0.000468865		722	0.00444
	728	1.53607e-05	703	0.000880496		703	0.000465101		723	0.00374
	729	1.47746e-05	704	0.00090451		704	0.000466016		724	0.00335
	730	2.20827e-06	705	0.000952538		705	0.000509904		725	0.00283
	731	5.7512e-05	706	0.000968546		706	0.000564397		726	0.00307
	732	0.000126909	707	0.00099256		707	0.000626666		727	0.00366
	733	0.00019332	708	0.00102		708	0.000608295		728	0.00398
	734	0.00027323	709	0.00106		709	0.000630645		729	0.00426
	735	0.000322151	710	0.0011		710	0.000627786		730	0.00458
	736	0.000388952	711	0.00114		711	0.000628846		731	0.00555
	737	0.000444742	712	0.00112		712	0.000638863		732	0.00515
	738	0.000494102	713	0.00113		713	0.000648265		733	0.00494
	739	0.000538972	714	0.00114		714	0.000695857		734	0.00459
	740	0.0005929	715	0.00113		715	0.000677209		735	0.00596
	741	0.000626703	716	0.00112		716	0.000650889		736	0.0064
	742	0.000695476	717	0.00114		717	0.000689058		737	0.00608
	743	0.000718231	718	0.00118		718	0.000667223		738	0.0043
	744	0.00080704	719	0.00119		719	0.000646569		739	0.0036
	745	0.000883754	720	0.00119		720	0.000656228		740	0.00266
	746	0.000918	721	0.00122		721	0.000615651		741	0.00349
	747	0.000999	722	0.00125		722	0.00060477		742	0.00367
	748	0.001062	723	0.00123		723	0.000640616		743	0.00434
	749	0.001152	724	0.00122		724	0.000672183		744	0.00459
	750	0.001206	725	0.00126		725	0.000649967		745	0.0052
	751	0.001287	726	0.00126		726	0.000653896		746	0.00423
	752	0.001296	727	0.00126		727	0.000683662		747	0.00442
	753	0.001224	728	0.0013		728	0.000677665		748	0.00444
	754	0.001287	729	0.00131		729	0.000611405		749	0.00438
	755	0.001332	730	0.00134		730	0.000599289		750	0.00452
	756	0.001386	731	0.00136		731	0.000655724		751	0.00485
	757	0.001404	732	0.00136		732	0.000605315		752	0.00442
	758	0.001449	733	0.00138		733	0.000715587		753	0.00385
	759	0.001494	734	0.00137		734	0.00077264		754	0.00481
	760	0.001503	735	0.00139		735	0.000842406		755	0.00491
	761	0.001584	736	0.00139		736	0.000879434		756	0.00465
	762	0.001611	737	0.00138		737	0.0009393		757	0.0037
	763	0.00162	738	0.00138		738	0.0009486		758	0.00396
	764	0.001656	739	0.00138		739	0.0009672		759	0.00405
	765	0.001638	740	0.00137		740	0.0009579		760	0.00483
	766	0.001665	741	0.00138		741	0.000898411		761	0.00519
	767	0.001656	742	0.00137		742	0.000919476		762	0.00554
	768	0.001701	743	0.00137		743	0.000927623		763	0.00497
	769	0.001755	744	0.00134		744	0.0009486		764	0.00472
	770	0.001782	745	0.00134		745	0.001023		765	0.00547
	771	0.001782	746	0.00134		746	0.001023		766	0.00522
	772	0.001737	747	0.0013		747	0.0010323		767	0.00508
	773	0.001719	748	0.00132		748	0.0010323		768	0.00458
	774	0.00171	749	0.00134		749	0.0010509		769	0.00534
	775	0.001737	750	0.00134		750	0.0010788		770	0.00573
	776	0.001746	751	0.00135		751	0.0011532		771	0.00626
	777	0.001782	752	0.00134		752	0.0011718		772	0.00586
	778	0.001782	753	0.00137		753	0.0011997		773	0.0048
	779	0.001836	754	0.00138		754	0.001209		774	0.00412
	780	0.001908	755	0.00138		755	0.0013206		775	0.00456
	781	0.001944	756	0.00136		756	0.0013206		776	0.00483
	782	0.001944	757	0.00138		757	0.0013578		777	0.00416
	783	0.001962	758	0.00137		758	0.0013392		778	0.00363
	784	0.001944	759	0.00139		759	0.0013578		779	0.00435
	785	0.001953	760	0.00139		760	0.0013392		780	0.00426
	786	0.002007	761	0.00138		761	0.0013578		781	0.00455
	787	0.002034	762	0.00136		762	0.0013764		782	0.00477
	788	0.00207	763	0.00138		763	0.0013671		783	0.00568
	789	0.002133	764	0.00138		764	0.0013764		784	0.00523
	790	0.002223	765	0.00138		765	0.0013764		785	0.00539
	791	0.002313	766	0.00137		766	0.0013764		786	0.00516
	792	0.002367	767	0.00138		767	0.001395		787	0.00446
	793	0.002421	768	0.0014		768	0.001395		788	0.00438
	794	0.002484	769	0.00141		769	0.0014322		789	0.00523
	795	0.002457	770	0.00144		770	0.0014694		790	0.00565
	796	0.002493	771	0.00144		771	0.0014694		791	0.00494
	797	0.002547	772	0.00142		772	0.0015438		792	0.0043
	798	0.002592	773	0.00144		773	0.0015717		793	0.00532
	799	0.00252	774	0.00145		774	0.0015996		794	0.00587
	800	0.00252	775	0.00142		775	0.0016554		795	0.00562
	801	0.002511	776	0.00143		776	0.0017112		796	0.00465
	802	0.002466	777	0.00142		777	0.0017298		797	0.0055
	803	0.002475	778	0.00144		778	0.0017484		798	0.00633
	804	0.002547	779	0.00145		779	0.0017112		799	0.00598
	805	0.002547	780	0.00146		780	0.0017484		800	0.00587
	806	0.002565	781	0.0015		781	0.0017949		801	0.00625
	807	0.00252	782	0.00152		782	0.0018042		802	0.0059
	808	0.002493	783	0.00151		783	0.0019158		803	0.00539
	809	0.002502	784	0.00151		784	0.0018879		804	0.00523
	810	0.002475	785	0.0015		785	0.0018879		805	0.00543
	811	0.002475	786	0.00148		786	0.00186		806	0.00495
	812	0.002421	787	0.00151		787	0.0018786		807	0.00439
	813	0.002376	788	0.00151		788	0.0018321		808	0.0047
	814	0.002421	789	0.00146		789	0.0018228		809	0.00431
	815	0.002385	790	0.00142		790	0.0017949		810	0.00465
	816	0.002412	791	0.00141		791	0.0017949		811	0.00481
	817	0.002412	792	0.0014		792	0.0017949		812	0.00537
	818	0.002421	793	0.00141		793	0.0018135		813	0.00502
	819	0.002475	794	0.00139		794	0.0018135		814	0.00536
	820	0.002439	795	0.0014		795	0.0017856		815	0.00537
	821	0.002484	796	0.00138		796	0.0017298		816	0.00452
	822	0.002493	797	0.00135		797	0.0017298		817	0.00465
	823	0.002601	798	0.00134		798	0.0017019		818	0.00487
	824	0.002655	799	0.00134		799	0.0016554		819	0.00485
	825	0.002736	800	0.00135		800	0.0016647		820	0.00385
	826	0.002718	801	0.00134		801	0.0016275		821	0.00356
	827	0.0027	802	0.00133		802	0.0015438		822	0.00353
	828	0.002745	803	0.00133		803	0.0014601		823	0.00386
	829	0.002781	804	0.00132		804	0.0014415		824	0.00445
	830	0.002799	805	0.00134		805	0.0014601		825	0.00441
	831	0.002826	806	0.00134		806	0.0014136		826	0.0043
	832	0.002898	807	0.00134		807	0.0013485		827	0.00402
	833	0.002961	808	0.00137		808	0.001302		828	0.00435
	834	0.003051	809	0.00134		809	0.0012648		829	0.00395
	835	0.003123	810	0.00136		810	0.0012555		830	0.00424
	836	0.003186	811	0.00133		811	0.0012462		831	0.00426
	837	0.003249	812	0.00133		812	0.0012555		832	0.00396
	838	0.003276	813	0.00135		813	0.0011997		833	0.00287
	839	0.003321	814	0.00129		814	0.001209		834	0.00328
	840	0.003366	815	0.00129		815	0.0012183		835	0.00352
	841	0.003357	816	0.00128		816	0.0011067		836	0.00396
	842	0.003402	817	0.00127		817	0.0011439		837	0.00382
	843	0.003456	818	0.00127		818	0.0011439		838	0.00366
	844	0.003465	819	0.00126		819	0.0011067		839	0.00248
	845	0.003465	820	0.00129		820	0.0010602		840	0.00172
	846	0.003537	821	0.00127		821	0.0010602		841	0.00257
	847	0.003555	822	0.00128		822	0.0010602		842	0.00336
	848	0.003492	823	0.00134		823	0.0010137		843	0.00331
	849	0.003465	824	0.00134		824	0.0010788		844	0.00272
	850	0.00351	825	0.00138		825	0.0010695		845	0.00343
	851	0.00351	826	0.00138		826	0.0010323		846	0.00364
	852	0.003483	827	0.00138		827	0.0010137		847	0.00326
	853	0.003537	828	0.00139		828	0.0010323		848	0.00343
	854	0.003564	829	0.00139		829	0.001023		849	0.00413
	855	0.003582	830	0.00141		830	0.0010323		850	0.00346
	856	0.003546	831	0.00141		831	0.0010695		851	0.00266
	857	0.003519	832	0.00144		832	0.001023		852	0.00258
	858	0.003573	833	0.00145		833	0.001023		853	0.00303
	859	0.0036	834	0.0015		834	0.0009765		854	0.00321
	860	0.003582	835	0.00154		835	0.0009579		855	0.00391
	861	0.003546	836	0.00162		836	0.000905701		856	0.00382
	862	0.003519	837	0.00169		837	0.000881562		857	0.00363
	863	0.003546	838	0.00174		838	0.000839142		858	0.00329
	864	0.003618	839	0.00178		839	0.000795376		859	0.00186
	865	0.003609	840	0.00181		840	0.000824947		860	0.00183
	866	0.003663	841	0.00185		841	0.000844788		861	0.0036
	867	0.003735	842	0.00189		842	0.000806411		862	0.00508
	868	0.003798	843	0.00192		843	0.000773322		863	0.00445
	869	0.003906	844	0.00197		844	0.000744801		864	0.00353
	870	0.003933	845	0.00206		845	0.000687963		865	0.0031
	871	0.004005	846	0.00217		846	0.000702085		866	0.00297
	872	0.004068	847	0.00231		847	0.00069653		867	0.00416
	873	0.004158	848	0.00239		848	0.000735995		868	0.00474
	874	0.004203	849	0.00246		849	0.00080494		869	0.0042
	875	0.004275	850	0.0026		850	0.000881074		870	0.00342
	876	0.004383	851	0.00275		851	0.000924665		871	0.00502
	877	0.004572	852	0.00288		852	0.0009672		872	0.00615
	878	0.004761	853	0.00302		853	0.0010509		873	0.00617
	879	0.004932	854	0.00314		854	0.0011904		874	0.00495
	880	0.005148	855	0.00327		855	0.0012648		875	0.00539
	881	0.005328	856	0.00343		856	0.0013485		876	0.00605
	882	0.005526	857	0.00359		857	0.0014787		877	0.00603674
	883	0.005724	858	0.00375		858	0.0016554		878	0.00603674
	884	0.005967	859	0.00394		859	0.0018414		879	0.00563972
	885	0.006129	860	0.00413		860	0.0020367		880	0.0061589
	886	0.006372	861	0.00427		861	0.0021669		881	0.0063625
	887	0.006642	862	0.00451		862	0.0023343		882	0.00679006
	888	0.00684	863	0.00471		863	0.0024831		883	0.00643376
	889	0.007128	864	0.00491		864	0.0027156		884	0.00683078
	890	0.007461	865	0.00513		865	0.0028458		885	0.00711582
	891	0.007794	866	0.00533		866	0.0029853		886	0.00667808
	892	0.008127	867	0.00554		867	0.0032736		887	0.0074314
	893	0.008487	868	0.00576		868	0.0035247		888	0.00867336
	894	0.008883	869	0.00599		869	0.0037851		889	0.00937578
	895	0.009252	870	0.00623		870	0.004092		890	0.0093147
	896	0.009648	871	0.00643		871	0.004371		891	0.0102411
	897	0.009981	872	0.00672		872	0.0046965		892	0.00999676
	898	0.010296	873	0.00695		873	0.0050034		893	0.0110657
	899	0.010683	874	0.00719		874	0.0053568		894	0.011931
	900	0.011025	875	0.00749		875	0.0056451		895	0.0123585
	901	0.01143	876	0.00776		876	0.005952		896	0.0118597
	902	0.011835	877	0.00798		877	0.0062961		897	0.013122
	903	0.012231	878	0.00826		878	0.0066588		898	0.0142418
	904	0.012546	879	0.00852		879	0.006975		899	0.0148017
	905	0.012852	880	0.00877		880	0.0072726		900	0.0150257
	906	0.013122	881	0.00905		881	0.0076539		901	0.0149544
	907	0.013509	882	0.00936		882	0.0079329		902	0.0153413
	908	0.013896	883	0.00968		883	0.0083235		903	0.0164712
	909	0.014175	884	0.00998		884	0.0086583		904	0.0176114
	910	0.014517	885	0.01033		885	0.0089001		905	0.0175503
	911	0.014859	886	0.01069		886	0.0091326		906	0.0179473
	912	0.015219	887	0.01105		887	0.0094488		907	0.0182935
	913	0.015552	888	0.01148		888	0.0097557		908	0.0195252
	914	0.01593	889	0.01189		889	0.0100626		909	0.0203193
	915	0.016254	890	0.01234		890	0.0103974		910	0.0210522
	916	0.016614	891	0.01277		891	0.0106113		911	0.0217139
	917	0.016992	892	0.01321		892	0.0108438		912	0.0223146
	918	0.017316	893	0.01366		893	0.0111414		913	0.0220804
	919	0.017685	894	0.01417		894	0.0114576		914	0.0214594
	920	0.018081	895	0.01466		895	0.0117738		915	0.0217852
	921	0.018567	896	0.01523		896	0.0120993		916	0.0233326
	922	0.019071	897	0.01581		897	0.0124248		917	0.023699
	923	0.01962	898	0.01639		898	0.0127968		918	0.0240553
	924	0.020196	899	0.01708		899	0.0131409		919	0.0249206
	925	0.020844	900	0.01776		900	0.013485		920	0.0269261
	926	0.021528	901	0.0185		901	0.0138756		921	0.0259488
	927	0.022221	902	0.01928		902	0.0142755		922	0.0251853
	928	0.022986	903	0.02008		903	0.0148149		923	0.0264578
	929	0.023841	904	0.02092		904	0.0152613		924	0.0286872
	930	0.024714	905	0.02177		905	0.01581		925	0.0301328
	931	0.025659	906	0.02265		906	0.0163773		926	0.0320568
	932	0.026757	907	0.02355		907	0.0170004		927	0.0340826
	933	0.02799	908	0.02444		908	0.0176142		928	0.0340012
	934	0.029322	909	0.0254		909	0.0182931		929	0.0348665
	935	0.030699	910	0.02639		910	0.0190092		930	0.0368414
	936	0.032148	911	0.02737		911	0.019809		931	0.0391523
	937	0.033696	912	0.02839		912	0.0206274		932	0.0400481
	938	0.03528	913	0.02944		913	0.0215202		933	0.0413003
	939	0.037044	914	0.03053		914	0.0224409		934	0.0436722
	940	0.038835	915	0.03164		915	0.023436		935	0.046543
	941	0.040617	916	0.03281		916	0.0245706		936	0.0498922
	942	0.042561	917	0.03396		917	0.0257796		937	0.0527222
	943	0.044595	918	0.03519		918	0.0269793		938	0.0550025
	944	0.046629	919	0.03642		919	0.0282627		939	0.0575577
	945	0.048672	920	0.03771		920	0.0296019		940	0.0600315
	946	0.050805	921	0.03903		921	0.030969		941	0.0622711
	947	0.052965	922	0.04042		922	0.0324756		942	0.0639508
	948	0.055161	923	0.04181		923	0.0339543		943	0.0674018
	949	0.057402	924	0.04325		924	0.0355167		944	0.0705678
	950	0.059661	925	0.04473		925	0.0370884		945	0.0732858
	951	0.061965	926	0.04623		926	0.0387531		946	0.0762177
	952	0.064224	927	0.04777		927	0.0405108		947	0.0805238
	953	0.06651	928	0.04937		928	0.0422499		948	0.0847485
	954	0.068823	929	0.05102		929	0.0440076		949	0.0882402
	955	0.071235	930	0.05276		930	0.0458769		950	0.0905409
	956	0.073629	931	0.05451		931	0.047802		951	0.0928416
	957	0.076077	932	0.05636		932	0.0496992		952	0.0961094
	958	0.078462	933	0.05818		933	0.0516894		953	0.0998556
	959	0.080829	934	0.06009		934	0.0536145		954	0.103398
	960	0.083268	935	0.06208		935	0.055614		955	0.106615
	961	0.085662	936	0.0641		936	0.0576972		956	0.109771
	962	0.088056	937	0.06615		937	0.0599106		957	0.112509
	963	0.090495	938	0.0683		938	0.0620496		958	0.116164
	964	0.092997	939	0.07046		939	0.0642165		959	0.118729
	965	0.09549	940	0.0727		940	0.0664299		960	0.120816
	966	0.098082	941	0.07499		941	0.0686805		961	0.123646
	967	0.100746	942	0.07724		942	0.0709869		962	0.127321
	968	0.103437	943	0.07955		943	0.0733956		963	0.129276
	969	0.106227	944	0.08189		944	0.0757764		964	0.131027
	970	0.109062	945	0.08423		945	0.0782781		965	0.134254
	971	0.111951	946	0.08657		946	0.080817		966	0.137847
	972	0.114822	947	0.08895		947	0.0834582		967	0.1408
	973	0.117765	948	0.09136		948	0.0861273		968	0.14365
	974	0.120762	949	0.09376		949	0.0888243		969	0.14818
	975	0.123813	950	0.09615		950	0.0916701		970	0.151947
	976	0.126882	951	0.09855		951	0.0945252		971	0.155204
	977	0.130059	952	0.10097		952	0.097464		972	0.157261
	978	0.13329	953	0.1034		953	0.100486		973	0.16007
	979	0.136539	954	0.10582		954	0.103425		974	0.162157
	980	0.139716	955	0.10825		955	0.106569		975	0.165618
	981	0.142929	956	0.11069		956	0.109666		976	0.168907
	982	0.146124	957	0.1131		957	0.11279		977	0.171452
	983	0.149292	958	0.11549		958	0.115924		978	0.174373
	984	0.152406	959	0.11792		959	0.119124		979	0.177081
	985	0.155403	960	0.12033		960	0.122314		980	0.180054
	986	0.158436	961	0.12274		961	0.125466		981	0.183169
	987	0.161514	962	0.12517		962	0.128582		982	0.186925
	988	0.164457	963	0.12757		963	0.131753		983	0.19002
	989	0.167382	964	0.13		964	0.134915		984	0.192972
	990	0.170226	965	0.13243		965	0.138049		985	0.195761
	991	0.173061	966	0.13492		966	0.141165		986	0.198347
	992	0.175824	967	0.13739		967	0.144224		987	0.20076
	993	0.178533	968	0.1399		968	0.14721		988	0.202226
	994	0.181089	969	0.14243		969	0.150223		989	0.204109
	995	0.183618	970	0.14496		970	0.153152		990	0.207173
	996	0.186111	971	0.14752		971	0.156054		991	0.209504
	997	0.188496	972	0.15012		972	0.158946		992	0.210899
	998	0.190764	973	0.1527		973	0.161718		993	0.212905
	999	0.193095	974	0.15529		974	0.164517		994	0.215063
	1000	0.195345	975	0.15787		975	0.167242		995	0.217404
	1001	0.197523	976	0.16048		976	0.169967		996	0.219175
	1002	0.199665	977	0.16306		977	0.172562		997	0.221181
	1003	0.201816	978	0.16565		978	0.175184		998	0.222464
	1004	0.203805	979	0.16821		979	0.177742		999	0.224734
	1005	0.205848	980	0.17079		980	0.180318		1000	0.22624
	1006	0.207729	981	0.17332		981	0.182764		1001	0.227828
	1007	0.209592	982	0.1758		982	0.185182		1002	0.229152
	1008	0.211374	983	0.17829		983	0.187544		1003	0.231269
	1009	0.213129	984	0.18072		984	0.189878		1004	0.233499
	1010	0.214857	985	0.18311		985	0.19225		1005	0.234863
	1011	0.216585	986	0.18547		986	0.194565		1006	0.236084
	1012	0.218277	987	0.18783		987	0.1969		1007	0.237968
	1013	0.220005	988	0.19013		988	0.199122		1008	0.239698
	1014	0.22167	989	0.19241		989	0.201419		1009	0.241011
	1015	0.223317	990	0.19466		990	0.203689		1010	0.243149
	1016	0.224964	991	0.19681		991	0.205976		1011	0.245582
	1017	0.226548	992	0.19896		992	0.208227		1012	0.247384
	1018	0.228033	993	0.20105		993	0.210496		1013	0.248952
	1019	0.229455	994	0.20313		994	0.2127		1014	0.250856
	1020	0.230787	995	0.20514		995	0.21497		1015	0.253696
	1021	0.232047	996	0.2071		996	0.217183		1016	0.255966
	1022	0.233226	997	0.20901		997	0.219378		1017	0.257574
	1023	0.234351	998	0.21095		998	0.221526		1018	0.259264
	1024	0.235386	999	0.21279		999	0.223712		1019	0.261056
	1025	0.236277	1000	0.21463		1000	0.225869		1020	0.262359
	1026	0.23706	1001	0.21638		1001	0.227952		1021	0.262685
	1027	0.237735	1002	0.21812		1002	0.230045		1022	0.264171
	1028	0.238212	1003	0.21982		1003	0.2321		1023	0.265718
	1029	0.238626	1004	0.22153		1004	0.234081		1024	0.266288
	1030	0.238851	1005	0.22317		1005	0.236006		1025	0.265617
	1031	0.239058	1006	0.22475		1006	0.237857		1026	0.266014
	1032	0.239211	1007	0.22632		1007	0.239624		1027	0.267622
	1033	0.239256	1008	0.22784		1008	0.241363		1028	0.267581
	1034	0.239274	1009	0.22928		1009	0.243028		1029	0.267276
	1035	0.239211	1010	0.23069		1010	0.244581		1030	0.266981
	1036	0.239049	1011	0.2321		1011	0.246069		1031	0.268039
	1037	0.238851	1012	0.23348		1012	0.24751		1032	0.267591
	1038	0.238482	1013	0.2348		1013	0.248905		1033	0.267408
	1039	0.238068	1014	0.2361		1014	0.250161		1034	0.267296
	1040	0.237591	1015	0.23735		1015	0.25137		1035	0.267999
	1041	0.237123	1016	0.2386		1016	0.252542		1036	0.267805
	1042	0.236574	1017	0.23979		1017	0.253499		1037	0.267296
	1043	0.236079	1018	0.24092		1018	0.254504		1038	0.266889
	1044	0.23544	1019	0.24204		1019	0.255387		1039	0.265759
	1045	0.234846	1020	0.24312		1020	0.25615		1040	0.265535
	1046	0.234162	1021	0.24412		1021	0.256885		1041	0.266044
	1047	0.233469	1022	0.24507		1022	0.257489		1042	0.265382
	1048	0.232758	1023	0.24597		1023	0.258084		1043	0.264599
	1049	0.232083	1024	0.24684		1024	0.258568		1044	0.264619
	1050	0.231282	1025	0.24765		1025	0.258921		1045	0.264934
	1051	0.230472	1026	0.24841		1026	0.259247		1046	0.264996
	1052	0.22968	1027	0.24909		1027	0.259461		1047	0.266095
	1053	0.228825	1028	0.24972		1028	0.259665		1048	0.266757
	1054	0.227853	1029	0.25028		1029	0.25974		1049	0.265973
	1055	0.226971	1030	0.25078		1030	0.259833		1050	0.265993
	1056	0.22599	1031	0.25124		1031	0.259786		1051	0.266329
	1057	0.225045	1032	0.25161		1032	0.25973		1052	0.265311
	1058	0.2241	1033	0.25192		1033	0.2596		1053	0.263631
	1059	0.223155	1034	0.25217		1034	0.259442		1054	0.262186
	1060	0.222165	1035	0.25235		1035	0.259265		1055	0.261687
	1061	0.221157	1036	0.25249		1036	0.259061		1056	0.261168
	1062	0.220131	1037	0.25259		1037	0.258828		1057	0.259997
	1063	0.219141	1038	0.25263		1038	0.258531		1058	0.258246
	1064	0.218133	1039	0.25264		1039	0.258196		1059	0.257096
	1065	0.217053	1040	0.25258		1040	0.257805		1060	0.256699
	1066	0.216	1041	0.25245		1041	0.257387		1061	0.254225
	1067	0.214884	1042	0.25231		1042	0.256968		1062	0.252087
	1068	0.213786	1043	0.25214		1043	0.256531		1063	0.251171
	1069	0.212652	1044	0.25188		1044	0.256076		1064	0.250377
	1070	0.211563	1045	0.2516		1045	0.255601		1065	0.249186
	1071	0.210438	1046	0.25131		1046	0.255173		1066	0.247303
	1072	0.20934	1047	0.25098		1047	0.254708		1067	0.246071
	1073	0.208215	1048	0.25062		1048	0.254178		1068	0.243791
	1074	0.207099	1049	0.25022		1049	0.253695		1069	0.242457
	1075	0.205911	1050	0.24978		1050	0.25309		1070	0.24204
	1076	0.204777	1051	0.24927		1051	0.252579		1071	0.241327
	1077	0.203616	1052	0.24871		1052	0.251984		1072	0.240197
	1078	0.202473	1053	0.24813		1053	0.251379		1073	0.239373
	1079	0.201357	1054	0.24749		1054	0.250756		1074	0.239199
	1080	0.20016	1055	0.24683		1055	0.250105		1075	0.237184
	1081	0.198954	1056	0.24612		1056	0.249454		1076	0.234873
	1082	0.197712	1057	0.24531		1057	0.248794		1077	0.233458
	1083	0.196434	1058	0.24448		1058	0.248087		1078	0.232929
	1084	0.195138	1059	0.24354		1059	0.24738		1079	0.231748
	1085	0.193725	1060	0.24261		1060	0.246664		1080	0.228938
	1086	0.192258	1061	0.2416		1061	0.245901		1081	0.225853
	1087	0.190908	1062	0.24056		1062	0.245111		1082	0.223787
	1088	0.189405	1063	0.23943		1063	0.244302		1083	0.222107
	1089	0.187911	1064	0.23832		1064	0.243372		1084	0.220173
	1090	0.186381	1065	0.23713		1065	0.242488		1085	0.217404
	1091	0.184842	1066	0.2359		1066	0.24154		1086	0.214381
	1092	0.183258	1067	0.23465		1067	0.240479		1087	0.211663
	1093	0.181566	1068	0.23337		1068	0.239494		1088	0.210217
	1094	0.17973	1069	0.23203		1069	0.238368		1089	0.208018
	1095	0.177912	1070	0.2307		1070	0.237206		1090	0.205758
	1096	0.176022	1071	0.2293		1071	0.236006		1091	0.203457
	1097	0.174078	1072	0.22788		1072	0.234676		1092	0.200689
	1098	0.172098	1073	0.22641		1073	0.233328		1093	0.19793
	1099	0.170046	1074	0.22494		1074	0.231905		1094	0.194947
	1100	0.16794	1075	0.22343		1075	0.230473		1095	0.192636
	1101	0.165789	1076	0.22189		1076	0.22891		1096	0.191506
	1102	0.163539	1077	0.22029		1077	0.227357		1097	0.190692
	1103	0.161217	1078	0.21868		1078	0.225757		1098	0.187485
	1104	0.15894	1079	0.21703		1079	0.224074		1099	0.183311
	1105	0.156654	1080	0.21537		1080	0.222428		1100	0.180267
	1106	0.154332	1081	0.21368		1081	0.220605		1101	0.178079
	1107	0.151983	1082	0.21191		1082	0.218764		1102	0.175127
	1108	0.149688	1083	0.21015		1083	0.216857		1103	0.171665
	1109	0.147348	1084	0.20835		1084	0.214914		1104	0.168805
	1110	0.145008	1085	0.20651		1085	0.212942		1105	0.166677
	1111	0.142731	1086	0.20459		1086	0.210961		1106	0.16403
	1112	0.140463	1087	0.20269		1087	0.208859		1107	0.160854
	1113	0.138186	1088	0.20073		1088	0.20672		1108	0.156935
	1114	0.135891	1089	0.19876		1089	0.204563		1109	0.153586
	1115	0.133587	1090	0.19672		1090	0.202349		1110	0.14933
	1116	0.131346	1091	0.19463		1091	0.200127		1111	0.146633
	1117	0.129105	1092	0.1925		1092	0.197895		1112	0.143375
	1118	0.126882	1093	0.19036		1093	0.19557		1113	0.140901
	1119	0.124677	1094	0.18816		1094	0.193198		1114	0.137511
	1120	0.122517	1095	0.18596		1095	0.190873		1115	0.134529
	1121	0.120276	1096	0.18372		1096	0.188502		1116	0.130854
	1122	0.118071	1097	0.18141		1097	0.185972		1117	0.12725
	1123	0.115857	1098	0.17911		1098	0.183452		1118	0.1244
	1124	0.113634	1099	0.17672		1099	0.180941		1119	0.121651
	1125	0.111384	1100	0.17434		1100	0.178337		1120	0.118047
	1126	0.10917	1101	0.17195		1101	0.175751		1121	0.114087
	1127	0.106866	1102	0.16957		1102	0.173101		1122	0.111644
	1128	0.104571	1103	0.16715		1103	0.170432		1123	0.110769
	1129	0.102303	1104	0.16474		1104	0.167735		1124	0.107837
	1130	0.100026	1105	0.16232		1105	0.165047		1125	0.104426
	1131	0.09774	1106	0.1599		1106	0.162369		1126	0.101464
	1132	0.095562	1107	0.15748		1107	0.159681		1127	0.0988376
	1133	0.093375	1108	0.15503		1108	0.156891		1128	0.0957022
	1134	0.091179	1109	0.15258		1109	0.154129		1129	0.0931775
	1135	0.089001	1110	0.15016		1110	0.151395		1130	0.0907649
	1136	0.086886	1111	0.14773		1111	0.148595		1131	0.0881079
	1137	0.084798	1112	0.14531		1112	0.145778		1132	0.0863671
	1138	0.082584	1113	0.14291		1113	0.14295		1133	0.0845042
	1139	0.080469	1114	0.14048		1114	0.140086		1134	0.0817658
	1140	0.078336	1115	0.1381		1115	0.137296		1135	0.0796687
	1141	0.076266	1116	0.13567		1116	0.134459		1136	0.0779788
	1142	0.074187	1117	0.13324		1117	0.131651		1137	0.07635
	1143	0.072063	1118	0.13084		1118	0.128889		1138	0.0731026
	1144	0.070056	1119	0.12842		1119	0.126108		1139	0.0702318
	1145	0.068121	1120	0.126		1120	0.12329		1140	0.0676766
	1146	0.06624	1121	0.12357		1121	0.120519		1141	0.0657424
	1147	0.064413	1122	0.12113		1122	0.117738		1142	0.0638388
	1148	0.062622	1123	0.11867		1123	0.11506		1143	0.0613243
	1149	0.060777	1124	0.11627		1124	0.112437		1144	0.060062
	1150	0.059031	1125	0.1138		1125	0.10974		1145	0.0589931
	1151	0.057339	1126	0.11134		1126	0.107043		1146	0.0572014
	1152	0.055638	1127	0.10889		1127	0.104458		1147	0.0544528
	1153	0.054018	1128	0.10641		1128	0.101807		1148	0.0523761
	1154	0.05247	1129	0.10395		1129	0.0992217		1149	0.050676
	1155	0.050931	1130	0.10149		1130	0.0967014		1150	0.0487113
	1156	0.049473	1131	0.09905		1131	0.0941625		1151	0.0466651
	1157	0.04806	1132	0.09661		1132	0.0916887		1152	0.0453519
	1158	0.046692	1133	0.09419		1133	0.0892056		1153	0.043377
	1159	0.045306	1134	0.09184		1134	0.0868062		1154	0.0417787
	1160	0.043965	1135	0.08946		1135	0.084444		1155	0.0398343
	1161	0.042642	1136	0.08709		1136	0.0821004		1156	0.0395697
	1162	0.041238	1137	0.08476		1137	0.0796824		1157	0.0384702
	1163	0.039879	1138	0.08242		1138	0.0773388		1158	0.0361186
	1164	0.03852	1139	0.0801		1139	0.0749859		1159	0.0331054
	1165	0.037197	1140	0.0778		1140	0.0726516		1160	0.0315275
	1166	0.035874	1141	0.07551		1141	0.0703731		1161	0.0308861
	1167	0.034587	1142	0.0732		1142	0.068076		1162	0.0301226
	1168	0.033282	1143	0.071		1143	0.065751		1163	0.0285345
	1169	0.031923	1144	0.06881		1144	0.0634818		1164	0.0270584
	1170	0.030573	1145	0.06654		1145	0.0611847		1165	0.0259794
	1171	0.02916	1146	0.06439		1146	0.058869		1166	0.0248799
	1172	0.02781	1147	0.0623		1147	0.0565533		1167	0.0240044
	1173	0.026505	1148	0.06021		1148	0.0543399		1168	0.0228541
	1174	0.025128	1149	0.05815		1149	0.0520893		1169	0.0215409
	1175	0.023805	1150	0.05612		1150	0.0499038		1170	0.019342
	1176	0.022536	1151	0.05413		1151	0.0477648		1171	0.01753
	1177	0.021267	1152	0.05218		1152	0.045663		1172	0.0155652
	1178	0.02007	1153	0.05028		1153	0.0435054		1173	0.0148119
	1179	0.018954	1154	0.0484		1154	0.0414408		1174	0.0128777
	1180	0.017829	1155	0.04659		1155	0.0394599		1175	0.0114729
	1181	0.016767	1156	0.0448		1156	0.037479		1176	0.0100884
	1182	0.015741	1157	0.04303		1157	0.0354795		1177	0.0103225
	1183	0.014634	1158	0.04133		1158	0.0335265		1178	0.00919254
	1184	0.013617	1159	0.03962		1159	0.0316572		1179	0.00715654
	1185	0.012618	1160	0.03802		1160	0.0298344		1180	0.00607746
	1186	0.011709	1161	0.03643		1161	0.0279744		1181	0.00510018
	1187	0.010818	1162	0.03484		1162	0.0261888		1182	0.00445884
	1188	0.009918	1163	0.03328		1163	0.0244683		1183	0.00297256
	1189	0.009135	1164	0.03175		1164	0.022785		1184	0.0026977
	1190	0.008388	1165	0.03025		1165	0.021204		1185	0.00257554
	1191	0.007722	1166	0.0288		1166	0.0196695		1186	0.00272824
	1192	0.007056	1167	0.02736		1167	0.0181722		1187	0.0026977
	1193	0.006462	1168	0.02593		1168	0.0167121		1188	0.00236176
	1194	0.00594	1169	0.02457		1169	0.0152892		1189	0.00202582
	1195	0.005436	1170	0.02321		1170	0.0138756		1190	0.00140484
	1196	0.004977	1171	0.0219		1171	0.0125829		1191	0.00125214
	1197	0.004545	1172	0.02063		1172	0.0113646		1192	0.00110962
	1198	0.004086	1173	0.01937		1173	0.0102021		1193	0.0014252
	1199	0.003699	1174	0.01814		1174	0.0090396		1194	0.00177132
	1200	0.003393	1175	0.01698		1175	0.0079143		1195	0.0017306
	1201	0.003069	1176	0.0158		1176	0.0068913		1196	0.0016288
	1202	0.002745	1177	0.01468		1177	0.0059427		1197	0.00130304
	1203	0.00252	1178	0.01358		1178	0.0050127		1198	0.000710095
	1204	0.002349	1179	0.01258		1179	0.0042873		1199	0.000468653
	1205	0.002187	1180	0.0116		1180	0.003534		1200	0.000809492
	1206	0.002025	1181	0.01065		1181	0.0028272		1201	0.000880508
	1207	0.001827	1182	0.00974		1182	0.0021204		1202	0.000539678
	1208	0.001701	1183	0.00889		1183	0.0015345		1203	-9.94103e-05
	1209	0.001539	1184	0.00808		1184	0.0010137		1204	7.09959e-05
	1210	0.001377	1185	0.00727		1185	0.00052121		1205	0.000724281
	1211	0.00126	1186	0.00655		1186	8.38587e-06		1206	0.00103836
	1212	0.00117	1187	0.00584		1187	-0.00043472		1207	-0.000411843
	1213	0.001107	1188	0.00516		1188	-0.000739867		1208	-0.00140484
	1214	0.001089	1189	0.00457		1189	-0.0010602		1209	-0.0013234
	1215	0.001125	1190	0.00396		1190	-0.0013299		1210	-0.00176114
	1216	0.001089	1191	0.00343		1191	-0.0016275		1211	-0.00121142
	1217	0.001044	1192	0.0029		1192	-0.0019065		1212	-0.00065329
	1218	0.00099	1193	0.00247		1193	-0.0021204		1213	1.4202e-05
	1219	0.000945	1194	0.00199		1194	-0.0023064		1214	-0.000539675
	1220	0.000927	1195	0.00152		1195	-0.0024366		1215	-0.000752704
	1221	0.000856121	1196	0.00114		1196	-0.0024738		1216	-0.000306922
	1222	0.00101	1197	0.000736419		1197	-0.0025389		1217	-0.000683575
	1223	0.00106	1198	0.000376215		1198	-0.002604		1218	-0.00012555
	1224	0.00107	1199	7.20384e-05		1199	-0.0026691		1219	0.000711485
	1225	0.00113	1200	-0.000208118		1200	-0.0026133		1220	0.00212			1.018
	1226	0.00125	1201	-0.000440254		1201	-0.0026319		1221	0.00113
	1227	0.00134	1202	-0.000688398		1202	-0.0026598		1222	-0.000279029
	1228	0.00141	1203	-0.000904515		1203	-0.0026505		1223	0.00026507
	1229	0.00149	1204	-0.00113		1204	-0.0026412		1224	0.00114
	1230	0.00157	1205	-0.00132		1205	-0.0026133		1225	0.00128
	1231	0.00169	1206	-0.00142		1206	-0.0025854		1226	0.00102
	1232	0.00185	1207	-0.00159		1207	-0.0025668		1227	0.00153
	1233	0.00193	1208	-0.00174		1208	-0.0025203		1228	0.00123
	1234	0.00212	1209	-0.0019		1209	-0.0025203		1229	0.000237168
	1235	0.0023	1210	-0.00202		1210	-0.0025482		1230	0.000711487
	1236	0.00248	1211	-0.00214		1211	-0.0025017		1231	0.00116
	1237	0.00257	1212	-0.00223		1212	-0.0024459		1232	0.000655683
	1238	0.00268	1213	-0.00231		1213	-0.0024366		1233	-0.000683594
	1239	0.00275	1214	-0.0023		1214	-0.0024738		1234	-0.00119
	1240	0.00279	1215	-0.0023		1215	-0.0024831		1235	-0.00142
	1241	0.00279	1216	-0.0023		1216	-0.002511		1236	-0.00204
	1242	0.00276	1217	-0.0023		1217	-0.0026133		1237	-0.00215
	1243	0.00278	1218	-0.00229		1218	-0.002697		1238	-0.00246
	1244	0.00283	1219	-0.00229		1219	-0.0027621		1239	-0.00251
	1245	0.00288	1220	-0.00229		1220	-0.0028272		1240	-0.00166
	1246	0.00292	1221	-0.00229		1221	-0.0029016		1241	-0.00166
	1247	0.00297	1222	-0.00228		1222	-0.0029853		1242	-0.00208
	1248	0.00301	1223	-0.00228		1223	-0.003069		1243	-0.00296
	1249	0.00305	1224	-0.00228		1224	-0.003162		1244	-0.00209
	1250	0.00308	1225	-0.00228		1225	-0.003255		1245	-0.00222
	1251	0.00311	1226	-0.00227		1226	-0.0033573		1246	-0.0019
	1252	0.00314	1227	-0.00227		1227	-0.0034689		1247	-0.00233
	1253	0.00317	1228	-0.00227		1228	-0.0035712		1248	-0.00219
	1254	0.00319	1229	-0.00227		1229	-0.0036921		1249	-0.00199
	1255	0.00322	1230	-0.00226		1230	-0.003813		1250	-0.00155
	1256	0.00323	1231	-0.00226		1231	-0.0039432		1251	-0.00159
	1257	0.00325	1232	-0.00226		1232	-0.0040734		1252	-0.001
	1258	0.00326	1233	-0.00226		1233	-0.0042129		1253	0.000362731
	1259	0.00327	1234	-0.00225		1234	-0.0043524		1254	0.000181365
	1260	0.00328	1235	-0.00225		1235	-0.0045012		1255	-0.000781238
	1261	0.00329	1236	-0.00225		1236	-0.00465		1256	-0.00194
	1262	0.00329	1237	-0.00225		1237	-0.0048081		1257	-0.00177
	1263	0.00329	1238	-0.00225		1238	-0.0049662		1258	-0.00159
	1264	0.00328	1239	-0.00224		1239	-0.0051336		1259	-0.00152
	1265	0.00328	1240	-0.00224		1240	-0.0053103		1260	-0.00152
	1266	0.00327	1241	-0.00224		1241	-0.005487		1261	-0.00194
	1267	0.00326	1242	-0.00224		1242	-0.005673		1262	-0.0019
	1268	0.00324	1243	-0.00223		1243	-0.005859		1263	-0.00158
		-0.25855		-0.26274			-0.259331			-0.260064
		0.239274		0.25264			0.259833			0.268039

## Sheet: Transmitted wave
		0		1			3			5
	389	-0.000212138	374	-0.000638199		374	-0.00059952		406	-0.000179308
	390	-0.000272996	375	-0.000647943		375	-0.000608674		407	-0.000142005
	391	-0.000363504	376	-0.0007062		376	-0.0006634		408	-0.000106677
	392	-0.000367193	377	-0.0007194		377	-0.0006758		409	-8.6927e-05
	393	-0.000435501	378	-0.000726		378	-0.000682		410	-8.8952e-05
	394	-0.000447848	379	-0.0006864		379	-0.0006448		411	-9.93945e-05
	395	-0.000503001	380	-0.00066		380	-0.00062		412	-9.51235e-05
	396	-0.000462675	381	-0.0006798		381	-0.0006386		413	-6.6609e-05
	397	-0.000495418	382	-0.0006864		382	-0.0006448		414	-7.30765e-05
	398	-0.000458986	383	-0.000606591		383	-0.000569828		415	-9.73445e-05
	399	-0.000455657	384	-0.000554484		384	-0.000520879		416	-9.09505e-05
	400	-0.000492596	385	-0.000393173		385	-0.000369345		417	-5.41405e-05
	401	-0.000505555	386	-0.000343541		386	-0.000322721		418	-2.58487e-05
	402	-0.00061101	387	-0.000303523		387	-0.000285127		419	-1.96764e-05
	403	-0.000601036	388	-0.000278821		388	-0.000261923		420	-5.18445e-05
	404	-0.000656055	389	-0.000270088		389	-0.000253719		421	-6.1497e-05
	405	-0.000655487	390	-0.000264744		390	-0.000248699		422	-6.6558e-05
	406	-0.000682869	391	-0.000266243		391	-0.000250107		423	-7.08535e-05
	407	-0.000724302	392	-0.000327835		392	-0.000307966		424	-4.64374e-05
	408	-0.000787398	393	-0.00036166		393	-0.000339741		425	-8.7814e-05
	409	-0.000783038	394	-0.000350417		394	-0.00032918		426	-5.8189e-05
	410	-0.000771212	395	-0.000315515		395	-0.000296393		427	-4.07269e-06
	411	-0.000837086	396	-0.000332885		396	-0.00031271		428	-6.0781e-05
	412	-0.000790144	397	-0.000335426		397	-0.000315097		429	-2.77978e-05
	413	-0.000803043	398	-0.000350579		398	-0.000329332		430	-4.83367e-05
	414	-0.000836712	399	-0.000327052		399	-0.00030723		431	-0.000117834
	415	-0.000898762	400	-0.000325716		400	-0.000305976		432	-0.000139337
	416	-0.00080467	401	-0.000294952		401	-0.000277076		433	-0.000221203
	417	-0.000804492	402	-0.000238217		402	-0.00022378		434	-0.000230462
	418	-0.000859002	403	-0.000239619		403	-0.000225097		435	-0.000287613
	419	-0.000826408	404	-0.000147623		404	-0.000138676		436	-0.000334891
	420	-0.000795531	405	-0.000105585		405	-9.91857e-05		437	-0.00038997
	421	-0.000830021	406	-5.55304e-05		406	-5.21649e-05		438	-0.000443073
	422	-0.000805488	407	-9.98501e-05		407	-9.37986e-05		439	-0.000494449
	423	-0.000890937	408	-3.28173e-05		408	-3.08284e-05		440	-0.000545
	424	-0.000870824	409	-2.14452e-05		409	-2.01455e-05		441	-0.00052
	425	-0.000847877	410	-6.60581e-05		410	-6.20546e-05		442	-0.00053
	426	-0.000790483	411	-5.51417e-05		411	-5.17998e-05		443	-0.000497635
	427	-0.000896476	412	-3.65671e-05		412	-3.43509e-05		444	-0.000525
	428	-0.000851251	413	-2.31884e-07		413	-2.17831e-07		445	-0.00053
	429	-0.000901507	414	1.22488e-05		414	1.15065e-05		446	-0.00053
	430	-0.00103745	415	6.83001e-05		415	6.41607e-05		447	-0.000470971
	431	-0.00106902	416	6.32817e-05		416	5.94464e-05		448	-0.000489264
	432	-0.00104111	417	9.35557e-05		417	8.78856e-05		449	-0.000474895
	433	-0.00105235	418	0.000114054		418	0.000107142		450	-0.000468921
	434	-0.00104596	419	0.000132629		419	0.000124591		451	-0.000455539
	435	-0.00106655	420	0.000117768		420	0.000110631		452	-0.000420408
	436	-0.00112158	421	8.23792e-05		421	7.73865e-05		453	-0.000448256
	437	-0.00107308	422	4.94655e-05		422	4.64676e-05		454	-0.000404236
	438	-0.00105095	423	2.09514e-05		423	1.96817e-05		455	-0.000444699
	439	-0.00104496	424	-3.16322e-06		424	-2.97151e-06		456	-0.000449809
	440	-0.0010977	425	-5.94424e-05		425	-5.58398e-05		457	-0.000453956
	441	-0.00111024	426	-0.000111974		426	-0.000105187		458	-0.000429268
	442	-0.0011177	427	-0.000111615		427	-0.00010485		459	-0.000369548
	443	-0.00118038	428	-0.000110962		428	-0.000104237		460	-0.000399371
	444	-0.00114683	429	-2.87108e-05		429	-2.69707e-05		461	-0.00044549
	445	-0.00119001	430	3.9985e-05		430	3.75616e-05		462	-0.000463265
	446	-0.00121101	431	5.95378e-05		431	5.59295e-05		463	-0.000515
	447	-0.00121758	432	5.64093e-05		432	5.29905e-05		464	-0.000545
	448	-0.00117461	433	8.82479e-05		433	8.28996e-05		465	-0.00059
	449	-0.00117325	434	0.000155705		434	0.000146269		466	-0.000545
	450	-0.00126603	435	0.00015577		435	0.000146329		467	-0.00053
	451	-0.00125892	436	0.000120608		436	0.000113298		468	-0.0005
	452	-0.00125099	437	2.91333e-05		437	2.73677e-05		469	-0.000443195
	453	-0.0011818	438	3.51286e-05		438	3.29996e-05		470	-0.000388562
	454	-0.00121026	439	-2.27152e-05		439	-2.13385e-05		471	-0.000365478
	455	-0.0012411	440	-9.1476e-05		440	-8.5932e-05		472	-0.000363923
	456	-0.00127068	441	-0.00014277		441	-0.000134117		473	-0.000360517
	457	-0.00127016	442	-0.000194552		442	-0.000182761		474	-0.000355751
	458	-0.00129602	443	-0.000214985		443	-0.000201956		475	-0.000300006
	459	-0.00127452	444	-0.000242782		444	-0.000228068		476	-0.000321928
	460	-0.00120566	445	-0.000250832		445	-0.00023563		477	-0.000335334
	461	-0.00120972	446	-0.000238154		446	-0.000223721		478	-0.00040493
	462	-0.00118398	447	-0.000266474		447	-0.000250324		479	-0.000375848
	463	-0.00121025	448	-0.000264259		448	-0.000248243		480	-0.000409497
	464	-0.00114103	449	-0.000311837		449	-0.000292938		481	-0.00036607
	465	-0.00114563	450	-0.000377697		450	-0.000354806		482	-0.000307413
	466	-0.00112528	451	-0.000457114		451	-0.00042941		483	-0.00028102
	467	-0.00110545	452	-0.000505996		452	-0.000475329		484	-0.00022172
	468	-0.00110781	453	-0.00047647		453	-0.000447593		485	-0.000228337
	469	-0.000990854	454	-0.000474352		454	-0.000445603		486	-0.000202292
	470	-0.000931207	455	-0.000506192		455	-0.000475513		487	-0.00018222
	471	-0.000866242	456	-0.000547675		456	-0.000514483		488	-0.000100825
	472	-0.000764505	457	-0.000556538		457	-0.000522809		489	-0.000116157
	473	-0.000716997	458	-0.000581599		458	-0.00054635		490	-8.7915e-05
	474	-0.000651706	459	-0.000514762		459	-0.000483564		491	-5.4069e-05
	475	-0.000638419	460	-0.000569607		460	-0.000535085		492	-8.83595e-05
	476	-0.000645824	461	-0.000607833		461	-0.000570995		493	-8.8631e-05
	477	-0.000716804	462	-0.000572442		462	-0.000537748		494	-6.5153e-05
	478	-0.000692453	463	-0.000517955		463	-0.000486564		495	-1.76778e-05
	479	-0.000710757	464	-0.000511796		464	-0.000480778		496	1.06147e-05
	480	-0.000676463	465	-0.000541059		465	-0.000508267		497	2.6168e-05
	481	-0.000680868	466	-0.00056703		466	-0.000532665		498	5.109e-06
	482	-0.000706414	467	-0.000598543		467	-0.000562267		499	1.21203e-05
	483	-0.000735693	468	-0.000602811		468	-0.000566277		500	-2.24776e-06
	484	-0.000755104	469	-0.000566931		469	-0.000532572		501	-5.23385e-05
	485	-0.000768454	470	-0.000576936		470	-0.00054197		502	-5.9868e-05
	486	-0.000781727	471	-0.000552169		471	-0.000518704		503	-7.25825e-05
	487	-0.000829894	472	-0.0004794		472	-0.000450346		504	-7.6631e-05
	488	-0.00083906	473	-0.00047047		473	-0.000441957		505	-7.55945e-05
	489	-0.000886928	474	-0.000484092		474	-0.000454753		506	-0.000152078
	490	-0.000917163	475	-0.000453167		475	-0.000425702		507	-0.000193651
	491	-0.000982441	476	-0.000432864		476	-0.000406629		508	-0.000238706
	492	-0.0010014	477	-0.000370915		477	-0.000348436		509	-0.000204143
	493	-0.00101678	478	-0.000290325		478	-0.000272729		510	-0.000157977
	494	-0.000972097	479	-0.000311115		479	-0.000292259		511	-0.000126672
	495	-0.000991282	480	-0.000311342		480	-0.000292473		512	-0.000127166
	496	-0.00095757	481	-0.000352762		481	-0.000331383		513	-0.000167111
	497	-0.000944552	482	-0.000274713		482	-0.000258064		514	-0.000135534
	498	-0.000977099	483	-0.00020517		483	-0.000192736		515	-0.000164666
	499	-0.00105902	484	-0.000227689		484	-0.00021389		516	-0.000219152
	500	-0.00107385	485	-0.000196764		485	-0.000184839		517	-0.000203995
	501	-0.00105259	486	-0.000188974		486	-0.000177521		518	-0.000152102
	502	-0.00112516	487	-0.000163035		487	-0.000153154		519	-0.000151041
	503	-0.00117876	488	-0.00017154		488	-0.000161144		520	-0.000182395
	504	-0.00125612	489	-0.000151792		489	-0.000142593		521	-0.00022229
	505	-0.00130089	490	-0.00017659		490	-0.000165888		522	-0.000282453
	506	-0.00134806	491	-0.000168085		491	-0.000157898		523	-0.000304153
	507	-0.001431	492	-0.000155539		492	-0.000146112		524	-0.000317213
	508	-0.001458	493	-0.000149054		493	-0.00014002		525	-0.000339062
	509	-0.0015255	494	-0.000164109		494	-0.000154163		526	-0.00038355
	510	-0.001485	495	-0.000183075		495	-0.00017198		527	-0.000369527
	511	-0.001593	496	-0.00017004		496	-0.000159735		528	-0.000405596
	512	-0.001566	497	-0.000219542		497	-0.000206236		529	-0.000378834
	513	-0.001485	498	-0.000201782		498	-0.000189553		530	-0.000349851
	514	-0.0013905	499	-0.000148272		499	-0.000139286		531	-0.000363035
	515	-0.0013635	500	-0.000184413		500	-0.000173237		532	-0.000362738
	516	-0.0013162	501	-8.77899e-05		501	-8.24693e-05		533	-0.000368515
	517	-0.00121947	502	-8.24135e-05		502	-7.74188e-05		534	-0.000373921
	518	-0.00117966	503	-9.20278e-05		503	-8.64503e-05		535	-0.000358665
	519	-0.00109742	504	-0.000103402		504	-9.71348e-05		536	-0.000367379
	520	-0.00108907	505	-0.000109235		505	-0.000102614		537	-0.000399573
	521	-0.00107692	506	-0.000117382		506	-0.000110268		538	-0.000433494
	522	-0.00109009	507	-0.000106433		507	-9.99824e-05		539	-0.000413497
	523	-0.00108762	508	-0.000135957		508	-0.000127717		540	-0.000430013
	524	-0.00117869	509	-0.000189924		509	-0.000178413		541	-0.000476597
	525	-0.00124562	510	-0.000240272		510	-0.00022571		542	-0.000462081
	526	-0.00122859	511	-0.000240337		511	-0.000225771		543	-0.000471191
	527	-0.00124801	512	-0.0002055		512	-0.000193045		544	-0.00046213
	528	-0.00122239	513	-0.000192432		513	-0.000180769		545	-0.000515
	529	-0.00124698	514	-0.000215961		514	-0.000202872		546	-0.000525
	530	-0.00119537	515	-0.000200481		515	-0.000188331		547	-0.00054
	531	-0.00120919	516	-0.00021912		516	-0.00020584		548	-0.000555
	532	-0.00120314	517	-0.000259301		517	-0.000243586		549	-0.000585
	533	-0.0012299	518	-0.000325128		518	-0.000305423		550	-0.00062
	534	-0.00122947	519	-0.000318643		519	-0.000299332		551	-0.00061
	535	-0.00131877	520	-0.000313299		520	-0.000294312		552	-0.00061
	536	-0.00129414	521	-0.000359216		521	-0.000337446		553	-0.000635
	537	-0.00127234	522	-0.000321545		522	-0.000302057		554	-0.000625
	538	-0.00121064	523	-0.000289446		523	-0.000271903		555	-0.00063
	539	-0.00117286	524	-0.000196766		524	-0.000184841		556	-0.000645
	540	-0.00110234	525	-0.000218046		525	-0.000204831		557	-0.00061
	541	-0.00111161	526	-0.000181548		526	-0.000170545		558	-0.000625
	542	-0.00101995	527	-0.000142116		527	-0.000133503		559	-0.00056
	543	-0.000982465	528	-5.5008e-05		528	-5.16742e-05		560	-0.000535
	544	-0.00130464	529	4.49765e-06		529	4.22506e-06		561	-0.00051
	545	-0.00130868	530	3.16758e-05		530	2.9756e-05		562	-0.0005
	546	-0.00131272	531	0.000152251		531	0.000143023		563	-0.000447266
	547	-0.00131676	532	0.000132111		532	0.000124104		564	-0.000436083
	548	-0.0013208	533	0.000154303		533	0.000144952		565	-0.000447562
	549	-0.00132484	534	8.99758e-05		534	8.45227e-05		566	-0.000449043
	550	-0.00132888	535	5.06417e-05		535	4.75725e-05		567	-0.000433194
	551	-0.00133292	536	3.25227e-05		536	3.05516e-05		568	-0.000404581
	552	-0.00133696	537	2.71131e-05		537	2.54699e-05		569	-0.000359625
	553	-0.001341	538	1.07538e-05		538	1.01021e-05		570	-0.000335802
	554	-0.00134504	539	-6.19499e-05		539	-5.81954e-05		571	-0.000295389
	555	-0.00109752	540	-6.37736e-05		540	-5.99086e-05		572	-0.000277984
	556	-0.00112721	541	-7.63528e-05		541	-7.17253e-05		573	-0.000273564
	557	-0.0012361	542	-0.000121422		542	-0.000114063		574	-0.000316274
	558	-0.00165327	543	-6.57296e-05		543	-6.1746e-05		575	-0.000264108
	559	-0.00160343	544	-6.55335e-05		544	-6.15618e-05		576	-0.000267218
	560	-0.00147439	545	-2.5972e-05		545	-2.43979e-05		577	-0.000274279
	561	-0.00155274	546	-1.38168e-05		546	-1.29795e-05		578	-0.000243987
	562	-0.00144184	547	-5.96021e-05		547	-5.59898e-05		579	-0.000257491
	563	-0.00144679	548	-6.37396e-05		548	-5.98766e-05		580	-0.000271365
	564	-0.00150226	549	-4.66638e-05		549	-4.38357e-05		581	-0.000330023
	565	-0.00154327	550	-5.18123e-05		550	-4.86722e-05		582	-0.000325604
	566	-0.0015749	551	-7.54057e-05		551	-7.08356e-05		583	-0.000331431
	567	-0.0015868	552	-4.0863e-05		552	-3.83865e-05		584	-0.000303831
	568	-0.00165897	553	-2.78603e-05		553	-2.61718e-05		585	-0.000309856
	569	-0.00164585	554	-6.15558e-05		554	-5.78252e-05		586	-0.000341605
	570	-0.00170234	555	-0.000133445		555	-0.000125358		587	-0.000310029
	571	-0.0017426	556	-0.000109623		556	-0.000102979		588	-0.000343531
	572	-0.00171411	557	-0.000117314		557	-0.000110204		589	-0.000309388
	573	-0.001854	558	-0.000173495		558	-0.00016298		590	-0.000333877
	574	-0.002034	559	-0.000206636		559	-0.000194113		591	-0.000335852
	575	-0.00207	560	-0.000292016		560	-0.000274318		592	-0.000353035
	576	-0.002034	561	-0.000343277		561	-0.000322473		593	-0.000341753
	577	-0.002124	562	-0.000512276		562	-0.000481229		594	-0.000383154
	578	-0.002178	563	-0.000572207		563	-0.000537528		595	-0.000358367
	579	-0.00225	564	-0.0006864		564	-0.0006448		596	-0.000326545
	580	-0.002286	565	-0.0007458		565	-0.0007006		597	-0.000272849
	581	-0.002448	566	-0.0008448		566	-0.0007936		598	-0.000289168
	582	-0.002502	567	-0.0008778		567	-0.0008246		599	-0.000284083
	583	-0.00261	568	-0.0008448		568	-0.0007936		600	-0.000298896
	584	-0.002682	569	-0.0007854		569	-0.0007378		601	-0.000313559
	585	-0.002736	570	-0.0006798		570	-0.0006386		602	-0.000351702
	586	-0.002772	571	-0.0006864		571	-0.0006448		603	-0.000391819
	587	-0.00288	572	-0.000650421		572	-0.000611001		604	-0.000420062
	588	-0.003006	573	-0.0005319		573	-0.000499664		605	-0.000388436
	589	-0.003114	574	-0.000460891		574	-0.000432958		606	-0.000472596
	590	-0.003276	575	-0.000392979		575	-0.000369162		607	-0.000490198
	591	-0.003456	576	-0.000341718		576	-0.000321008		608	-0.0005
	592	-0.003492	577	-0.000286351		577	-0.000268996		609	-0.00054
	593	-0.003654	578	-0.000195693		578	-0.000183833		610	-0.00057
	594	-0.003726	579	-0.000171807		579	-0.000161394		611	-0.00058
	595	-0.003852	580	-0.000128987		580	-0.00012117		612	-0.000535
	596	-0.003996	581	-9.4021e-05		581	-8.83227e-05		613	-0.000555
	597	-0.004194	582	-6.75602e-05		582	-6.34657e-05		614	-0.000565
	598	-0.004428	583	-5.5633e-05		583	-5.22613e-05		615	-0.00062
	599	-0.00459	584	-3.81332e-05		584	-3.58221e-05		616	-0.00064
	600	-0.004662	585	3.37556e-05		585	3.17098e-05		617	-0.00063
	601	-0.004788	586	3.93616e-05		586	3.69761e-05		618	-0.000705
	602	-0.00495	587	3.06284e-05		587	2.87722e-05		619	-0.00068
	603	-0.00513	588	-6.65108e-06		588	-6.24799e-06		620	-0.000745
	604	-0.005274	589	-5.70566e-06		589	-5.35986e-06		621	-0.00075
	605	-0.005454	590	-5.32181e-05		590	-4.99928e-05		622	-0.00079
	606	-0.005598	591	-6.88598e-05		591	-6.46865e-05		623	-0.000795
	607	-0.005778	592	-0.000123835		592	-0.00011633		624	-0.00083
	608	-0.005742	593	-0.000135567		593	-0.00012735		625	-0.00083
	609	-0.00585	594	-0.000198591		594	-0.000186555		626	-0.000865
	610	-0.00603	595	-0.000203316		595	-0.000190993		627	-0.00083
	611	-0.006336	596	-0.000220946		596	-0.000207555		628	-0.00082
	612	-0.006444	597	-0.000178679		597	-0.00016785		629	-0.000825
	613	-0.00657	598	-6.26349e-05		598	-5.88389e-05		630	-0.00083
	614	-0.006678	599	-4.35706e-05		599	-4.09299e-05		631	-0.000795
	615	-0.006768	600	-7.67448e-05		600	-7.20936e-05		632	-0.000845
	616	-0.006786	601	-9.50591e-05		601	-8.9298e-05		633	-0.00088
	617	-0.00693	602	-8.9063e-05		602	-8.36653e-05		634	-0.000895
	618	-0.006948	603	8.99395e-06		603	8.44886e-06		635	-0.000915
	619	-0.007092	604	4.59814e-05		604	4.31947e-05		636	-0.000965
	620	-0.00729	605	-9.61369e-06		605	-9.03104e-06		637	-0.000945
	621	-0.007362	606	2.11492e-05		606	1.98674e-05		638	-0.000985
	622	-0.007578	607	5.15861e-05		607	4.84597e-05		639	-0.001015
	623	-0.007704	608	9.77295e-05		608	9.18065e-05		640	-0.001065
	624	-0.007794	609	0.000100011		609	9.39498e-05		641	-0.001085
	625	-0.007974	610	7.35827e-05		610	6.91232e-05		642	-0.001145
	626	-0.008046	611	9.12463e-05		611	8.57162e-05		643	-0.001215
	627	-0.008172	612	9.06279e-05		612	8.51353e-05		644	-0.00132
	628	-0.008298	613	0.000135078		613	0.000126891		645	-0.001445
	629	-0.008442	614	0.000144594		614	0.000135831		646	-0.001555
	630	-0.008604	615	0.000133059		615	0.000124995		647	-0.00172
	631	-0.008802	616	6.92848e-05		616	6.50857e-05		648	-0.001885
	632	-0.008946	617	2.57477e-05		617	2.41872e-05		649	-0.002
	633	-0.00918	618	-2.92926e-06		618	-2.75173e-06		650	-0.0022
	634	-0.009414	619	9.7156e-06		619	9.12677e-06		651	-0.00233
	635	-0.009522	620	-1.66477e-05		620	-1.56388e-05		652	-0.002625
	636	-0.00963	621	-1.55392e-05		621	-1.45974e-05		653	-0.002835
	637	-0.009792	622	-5.37327e-05		622	-5.04762e-05		654	-0.003125
	638	-0.010044	623	-0.000106917		623	-0.000100438		655	-0.00346
	639	-0.010152	624	-0.000114219		624	-0.000107297		656	-0.003725
	640	-0.01044	625	-0.000149936		625	-0.000140849		657	-0.004025
	641	-0.010728	626	-0.000244278		626	-0.000229473		658	-0.004345
	642	-0.011034	627	-0.000271196		627	-0.00025476		659	-0.00469
	643	-0.011268	628	-0.000297462		628	-0.000279434		660	-0.00498
	644	-0.011502	629	-0.000368436		629	-0.000346107		661	-0.005345
	645	-0.01188	630	-0.00044378		630	-0.000416884		662	-0.00579
	646	-0.012204	631	-0.000480896		631	-0.000451751		663	-0.00616
	647	-0.012528	632	-0.000509344		632	-0.000478475		664	-0.006595
	648	-0.01278	633	-0.00050038		633	-0.000470054		665	-0.007035
	649	-0.013032	634	-0.000568619		634	-0.000534157		666	-0.007445
	650	-0.013356	635	-0.000640899		635	-0.000602057		667	-0.007865
	651	-0.013842	636	-0.0006666		636	-0.0006262		668	-0.008345
	652	-0.014202	637	-0.0007194		637	-0.0006758		669	-0.008775
	653	-0.014508	638	-0.0008118		638	-0.0007626		670	-0.009265
	654	-0.014814	639	-0.0009306		639	-0.0008742		671	-0.009735
	655	-0.015102	640	-0.0010164		640	-0.0009548		672	-0.010175
	656	-0.015426	641	-0.0010428		641	-0.0009796		673	-0.010655
	657	-0.015678	642	-0.0011154		642	-0.0010478		674	-0.011165
	658	-0.015948	643	-0.0011352		643	-0.0010664		675	-0.011635
	659	-0.016506	644	-0.0012342		644	-0.0011594		676	-0.01215
	660	-0.016884	645	-0.00132		645	-0.00124		677	-0.012655
	661	-0.017226	646	-0.0014454		646	-0.0013578		678	-0.013195
	662	-0.017442	647	-0.0014982		647	-0.0014074		679	-0.01374
	663	-0.017748	648	-0.0016764		648	-0.0015748		680	-0.014295
	664	-0.018036	649	-0.0018546		649	-0.0017422		682	-0.01489
	665	-0.018288	650	-0.0020724		650	-0.0019468		684	-0.01551
	666	-0.018576	651	-0.0023166		651	-0.0021762		686	-0.016055
	667	-0.018864	652	-0.0026796		652	-0.0025172		688	-0.01668
	668	-0.019098	653	-0.0030492		653	-0.0028644		690	-0.01726
	669	-0.019476	654	-0.0033726		654	-0.0031682		692	-0.01783
	670	-0.01971	655	-0.0037752		655	-0.0035464		694	-0.01844
	671	-0.019962	656	-0.0041844		656	-0.0039308		696	-0.01903
	672	-0.020376	657	-0.0045276		657	-0.0042532		698	-0.019635
	673	-0.02052	658	-0.0049698		658	-0.0046686		700	-0.02032
	674	-0.02088	659	-0.0054252		659	-0.0050964		702	-0.021015
	675	-0.021114	660	-0.0059664		660	-0.0056048		704	-0.021705
	676	-0.021276	661	-0.0065802		661	-0.0061814		706	-0.022365
	677	-0.021636	662	-0.007194		662	-0.006758		708	-0.023135
	678	-0.021888	663	-0.0077748		663	-0.0073036		710	-0.023815
	679	-0.022248	664	-0.0084018		664	-0.0078926		712	-0.02449
	680	-0.022626	665	-0.0090684		665	-0.0085188		714	-0.025255
	681	-0.02295	666	-0.009735		666	-0.009145		716	-0.025965
	682	-0.023166	667	-0.0103092		667	-0.0096844		718	-0.026575
	683	-0.023436	668	-0.010923		668	-0.010261		720	-0.027305
	684	-0.02376	669	-0.0114444		669	-0.0107508		722	-0.027965
	685	-0.024048	670	-0.0119724		670	-0.0112468		724	-0.02862
	686	-0.024462	671	-0.012507		671	-0.011749		726	-0.029315
	687	-0.024876	672	-0.0130614		672	-0.0122698		728	-0.02995
	688	-0.025326	673	-0.013596		673	-0.012772		730	-0.030585
	689	-0.025704	674	-0.0141372		674	-0.0132804		732	-0.03124
	690	-0.026208	675	-0.0145926		675	-0.0137082		734	-0.031835
	691	-0.02673	676	-0.015081		676	-0.014167		736	-0.032455
	692	-0.027108	677	-0.0155496		677	-0.0146072		738	-0.03305
	693	-0.027468	678	-0.0160974		678	-0.0151218		740	-0.033655
	694	-0.028026	679	-0.0165462		679	-0.0155434		742	-0.034255
	695	-0.028512	680	-0.0170808		680	-0.0160456		744	-0.034835
	696	-0.028908	682	-0.0176022		682	-0.0165354		746	-0.035425
	697	-0.029304	684	-0.0181368		684	-0.0170376		748	-0.03601
	698	-0.029718	686	-0.0186384		686	-0.0175088		750	-0.036565
	699	-0.030186	688	-0.019107		688	-0.017949		752	-0.037145
	700	-0.03069	690	-0.0196086		690	-0.0184202		754	-0.037635
	701	-0.030996	692	-0.020031		692	-0.018817		756	-0.03816
	702	-0.031266	694	-0.020526		694	-0.019282		758	-0.03862
	703	-0.031644	696	-0.0210804		696	-0.0198028		760	-0.039115
	704	-0.031932	698	-0.021648		698	-0.020336		762	-0.039505
	705	-0.03231	700	-0.022308		700	-0.020956		764	-0.03991
	706	-0.032742	702	-0.0229482		702	-0.0215574		766	-0.04022
	707	-0.03303	704	-0.0235356		704	-0.0221092		768	-0.040525
	708	-0.033498	706	-0.0241032		706	-0.0226424		770	-0.040715
	709	-0.033912	708	-0.02475		708	-0.02325		772	-0.04095
	710	-0.034146	710	-0.025377		710	-0.023839		774	-0.041105
	711	-0.034488	712	-0.0259446		712	-0.0243722		775	-0.041175
	712	-0.03483	714	-0.0265518		714	-0.0249426		776	-0.04122
	713	-0.035154	716	-0.0272316		716	-0.0255812		777	-0.041305
	714	-0.03546	718	-0.0278256		718	-0.0261392		778	-0.041235
	715	-0.03573	720	-0.0283734		720	-0.0266538		779	-0.04121
	716	-0.036108	722	-0.0289806		722	-0.0272242		780	-0.041095
	717	-0.036414	724	-0.0295152		724	-0.0277264		781	-0.04094
	718	-0.036792	726	-0.0300234		726	-0.0282038		782	-0.0408
	719	-0.03717	728	-0.030558		728	-0.028706		783	-0.040655
	720	-0.037494	730	-0.0310794		730	-0.0291958		784	-0.04053
	721	-0.037872	732	-0.0316338		732	-0.0297166		785	-0.04042
	722	-0.038196	734	-0.0321882		734	-0.0302374		786	-0.04029
	723	-0.038448	736	-0.032802		736	-0.030814		787	-0.040135
	724	-0.038808	738	-0.0334158		738	-0.0313906		788	-0.03993
	725	-0.039114	740	-0.0340758		740	-0.0320106		789	-0.039755
	726	-0.039474	742	-0.0346566		742	-0.0325562		790	-0.039525
	727	-0.039852	744	-0.0352374		744	-0.0331018		791	-0.03928
	728	-0.040194	746	-0.035838		746	-0.033666		792	-0.03902
	729	-0.04059	748	-0.0364056		748	-0.0341992		793	-0.03874
	730	-0.04095	750	-0.0369666		750	-0.0347262		794	-0.03842
	731	-0.041238	752	-0.0376134		752	-0.0353338		795	-0.038125
	732	-0.041634	754	-0.0383394		754	-0.0360158		796	-0.037745
	733	-0.04203	756	-0.0390588		756	-0.0366916		797	-0.037435
	734	-0.042534	758	-0.0397056		758	-0.0372992		798	-0.037015
	735	-0.042912	760	-0.0403986		760	-0.0379502		799	-0.036585
	736	-0.04329	762	-0.0409926		762	-0.0385082		800	-0.036145
	737	-0.043794	764	-0.04158		764	-0.03906		801	-0.03567
	738	-0.044334	766	-0.0421014		766	-0.0395498		802	-0.035205
	739	-0.04473	768	-0.0426756		768	-0.0400892		803	-0.03475
	740	-0.045234	770	-0.0431772		770	-0.0405604		804	-0.034235
	741	-0.045648	772	-0.0436722		772	-0.0410254		805	-0.03376
	742	-0.045882	774	-0.044121		774	-0.041447		806	-0.03326
	743	-0.046278	775	-0.0445104		775	-0.0418128		807	-0.03272
	744	-0.046638	776	-0.0447084		776	-0.0419988		808	-0.03218
	745	-0.04689	777	-0.044913		777	-0.042191		809	-0.03172
	746	-0.04716	778	-0.0451176		778	-0.0423832		810	-0.031215
	747	-0.047448	779	-0.0452298		779	-0.0424886		811	-0.030685
	748	-0.0477	780	-0.0453552		780	-0.0426064		812	-0.0302
	749	-0.047988	781	-0.0454938		781	-0.0427366		813	-0.02974
	750	-0.048204	782	-0.0455862		782	-0.0428234		814	-0.029245
	751	-0.048366	783	-0.0456324		783	-0.0428668		815	-0.02869
	752	-0.048474	784	-0.0457248		784	-0.0429536		816	-0.02816
	753	-0.048726	785	-0.0457512		785	-0.0429784		817	-0.02762
	754	-0.04896	786	-0.0457248		786	-0.0429536		818	-0.02706
	755	-0.049176	787	-0.045639		787	-0.042873		819	-0.0265
	756	-0.049356	788	-0.0454872		788	-0.0427304		820	-0.02591
	757	-0.0495	789	-0.0453156		789	-0.0425692		821	-0.025375
	758	-0.049698	790	-0.0451638		790	-0.0424266		822	-0.024805
	759	-0.049806	791	-0.0449922		791	-0.0422654		823	-0.024255
	760	-0.049896	792	-0.044847		792	-0.042129		824	-0.023665
	761	-0.050022	793	-0.0446886		793	-0.0419802		825	-0.02309
	762	-0.050112	794	-0.0444378		794	-0.0417446		826	-0.022475
	763	-0.05022	795	-0.044121		795	-0.041447		827	-0.021965
	764	-0.050328	796	-0.043758		796	-0.041106		828	-0.02137
	765	-0.050472	797	-0.0434676		797	-0.0408332		829	-0.020825
	766	-0.050688	798	-0.0430716		798	-0.0404612		830	-0.02028
	767	-0.050724	799	-0.042702		799	-0.040114		831	-0.019755
	768	-0.050778	800	-0.0422994		800	-0.0397358		832	-0.01925
	769	-0.05085	801	-0.0418902		801	-0.0393514		833	-0.018835
	770	-0.050994	802	-0.041382		802	-0.038874		834	-0.018415
	771	-0.051048	803	-0.0408474		803	-0.0383718		835	-0.018025
	772	-0.051102	804	-0.0402996		804	-0.0378572		836	-0.01764
	773	-0.051138	805	-0.0397254		805	-0.0373178		837	-0.017265
	774	-0.051174	806	-0.0390654		806	-0.0366978		838	-0.01694
	775	-0.051174	807	-0.0385176		807	-0.0361832		839	-0.016615
	776	-0.051102	808	-0.0380094		808	-0.0357058		840	-0.016265
	777	-0.051066	809	-0.0375738		809	-0.0352966		841	-0.01587
	778	-0.050976	810	-0.0371184		810	-0.0348688		842	-0.01555
	779	-0.050832	811	-0.0366498		811	-0.0344286		843	-0.01518
	780	-0.050688	812	-0.0362076		812	-0.0340132		844	-0.014815
	781	-0.050616	813	-0.035739		813	-0.033573		845	-0.0145
	782	-0.050454	814	-0.0352704		814	-0.0331328		846	-0.01423
	783	-0.050256	815	-0.0347424		815	-0.0326368		847	-0.0139
	784	-0.050166	816	-0.0341616		816	-0.0320912		848	-0.0136
	785	-0.04986	817	-0.0336468		817	-0.0316076		849	-0.013275
	786	-0.049608	818	-0.0331188		818	-0.0311116		850	-0.012955
	787	-0.049482	819	-0.0326106		819	-0.0306342		851	-0.01271
	788	-0.04923	820	-0.0321156		820	-0.0301692		852	-0.01236
	789	-0.048906	821	-0.0316338		821	-0.0297166		853	-0.01205
	790	-0.048564	822	-0.0310926		822	-0.0292082		854	-0.011695
	791	-0.048114	823	-0.0305052		823	-0.0286564		855	-0.011355
	792	-0.047772	824	-0.0298848		824	-0.0280736		856	-0.01104
	793	-0.047448	825	-0.0293304		825	-0.0275528		857	-0.01079
	794	-0.047088	826	-0.0287826		826	-0.0270382		858	-0.01044
	795	-0.04671	827	-0.0282216		827	-0.0265112		859	-0.01009
	796	-0.046296	828	-0.0276408		828	-0.0259656		860	-0.009735
	797	-0.045864	829	-0.0270798		829	-0.0254386		861	-0.009395
	798	-0.04545	830	-0.0264594		830	-0.0248558		862	-0.009015
	799	-0.045036	831	-0.0258456		831	-0.0242792		863	-0.00866
	800	-0.044604	832	-0.0252384		832	-0.0237088		864	-0.00826
	801	-0.044172	833	-0.024585		833	-0.023095		865	-0.007835
	802	-0.043794	834	-0.0239448		834	-0.0224936		866	-0.007395
	803	-0.04356	835	-0.0232914		835	-0.0218798		867	-0.00691
	804	-0.043128	836	-0.0226908		836	-0.0213156		868	-0.00643
	805	-0.042678	837	-0.0221166		837	-0.0207762		869	-0.00596
	806	-0.042372	838	-0.021582		838	-0.020274		870	-0.00546
	807	-0.041958	839	-0.0209748		839	-0.0197036		871	-0.005005
	808	-0.041472	840	-0.0203478		840	-0.0191146		872	-0.00456
	809	-0.041094	841	-0.0197406		841	-0.0185442		873	-0.00413
	810	-0.040626	842	-0.0191202		842	-0.0179614		874	-0.003675
	811	-0.040266	843	-0.018447		843	-0.017329		875	-0.00332
	812	-0.039924	844	-0.0178068		844	-0.0167276		876	-0.002925
	813	-0.039672	845	-0.01716		845	-0.01612		877	-0.002555
	814	-0.039294	846	-0.0164538		846	-0.0154566		878	-0.002185
	815	-0.038916	847	-0.0158268		847	-0.0148676		879	-0.00186
	816	-0.038484	848	-0.0151602		848	-0.0142414		880	-0.00159
	817	-0.038124	849	-0.0144804		849	-0.0136028		881	-0.001345
	818	-0.037818	850	-0.013761		850	-0.012927		882	-0.00109
	819	-0.03735	851	-0.0129822		851	-0.0121954		883	-0.00091
	820	-0.036954	852	-0.0122694		852	-0.0115258		884	-0.000715
	821	-0.03654	853	-0.0116292		853	-0.0109244		885	-0.000545
	822	-0.03609	854	-0.0109758		854	-0.0103106		886	-0.000415995
	823	-0.035514	855	-0.0103752		855	-0.0097464		887	-0.000271819
	824	-0.034974	856	-0.0097284		856	-0.0091388		888	-0.000109002
	825	-0.03438	857	-0.009174		857	-0.008618		889	2.24628e-05
	826	-0.033804	858	-0.0085734		858	-0.0080538		890	0.000138917
	827	-0.033246	859	-0.0079662		859	-0.0074834		891	0.000261023
	828	-0.03258	860	-0.0073722		860	-0.0069254		892	0.000308745
	829	-0.032004	861	-0.0068574		861	-0.0064418		893	0.000328323
	830	-0.031482	862	-0.006369		862	-0.005983		894	0.000344494
	831	-0.030942	863	-0.0058938		863	-0.0055366		895	0.00038249
	832	-0.03033	864	-0.0054846		864	-0.0051522		896	0.000356814
	833	-0.029718	865	-0.0051414		865	-0.0048298		897	0.000330423
	834	-0.029268	866	-0.0048246		866	-0.0045322		898	0.000331162
	835	-0.028602	867	-0.0045144		867	-0.0042408		899	0.000330101
	836	-0.028116	868	-0.0043164		868	-0.0040548		900	0.00030408
	837	-0.02763	869	-0.0040722		869	-0.0038254		901	0.000245915
	838	-0.026982	870	-0.0038676		870	-0.0036332		902	0.000243422
	839	-0.026406	871	-0.0036828		871	-0.0034596		903	0.000224733
	840	-0.025812	872	-0.0035046		872	-0.0032922		904	0.000243299
	841	-0.025272	873	-0.0034056		873	-0.0031992		905	0.00017642
	842	-0.024768	874	-0.0033264		874	-0.0031248		906	0.00023414
	843	-0.024264	875	-0.0032406		875	-0.0030442		907	0.00019738
	844	-0.023742	876	-0.0031284		876	-0.0029388		908	0.000203428
	845	-0.023202	877	-0.0030558		877	-0.0028706		909	0.000134154
	846	-0.02259	878	-0.0029436		878	-0.0027652		910	0.000118699
	847	-0.022032	879	-0.002838		879	-0.002666		911	7.02115e-05
	848	-0.021582	880	-0.002706		880	-0.002542		912	3.66857e-05
	849	-0.020988	881	-0.0026862		881	-0.0025234		913	8.58995e-06
	850	-0.02043	882	-0.0027654		882	-0.0025978		914	1.79463e-05
	851	-0.019908	883	-0.0027918		883	-0.0026226		915	1.41689e-05
	852	-0.01944	884	-0.0028314		884	-0.0026598		916	3.78447e-05
	853	-0.018918	885	-0.0028578		885	-0.0026846		917	8.3178e-06
	854	-0.018414	886	-0.0028248		886	-0.0026536		918	-6.86535e-06
	855	-0.018108	887	-0.002904		887	-0.002728		919	8.51535e-06
	856	-0.017586	888	-0.002871		888	-0.002697		920	-1.25928e-05
	857	-0.017046	889	-0.0029172		889	-0.0027404		921	-4.63166e-05
	858	-0.016578	890	-0.000608674		890	-0.002852		922	-9.05315e-05
	859	-0.016146	891	-0.0006634		891	-0.002945		923	-0.000101568
	860	-0.015714	892	-0.0006758		892	-0.0030256		924	-9.4902e-05
	861	-0.01539	893	-0.000682		893	-0.0031186		925	-0.00012707
	862	-0.01521	894	-0.0006448		894	-0.0032054		926	-0.000173704
	863	-0.014868	895	-0.00062		895	-0.0033232		927	-0.000169136
	864	-0.014526	896	-0.0006386		896	-0.0034658		928	-0.000166076
	865	-0.014238	897	-0.0006448		897	-0.0036704		929	-0.000195059
	866	-0.013932	898	-0.000569828		898	-0.0038068		930	-0.00023962
	867	-0.013788	899	-0.000520879		899	-0.0039494		931	-0.000214291
	868	-0.013482	900	-0.000369345		900	-0.004061		932	-0.000189208
	869	-0.01323	901	-0.000322721		901	-0.0042346		933	-0.000172914
	870	-0.013032	902	-0.000285127		902	-0.0043152		934	-0.000137929
	871	-0.012852	903	-0.000261923		903	-0.0043214		935	-0.000141756
	872	-0.012528	904	-0.000253719		904	-0.0042966		936	-0.000115364
	873	-0.012204	905	-0.000248699		905	-0.004309		937	-0.000227473
	874	-0.012096	906	-0.000250107		906	-0.0042904		938	-0.000293538
	875	-0.01179	907	-0.000307966		907	-0.0042284		939	-0.000380365
	876	-0.011682	908	-0.000339741		908	-0.0041788		940	-0.000449491
	877	-0.011502	909	-0.00032918		909	-0.0042098		941	-0.000505
	878	-0.011286	910	-0.000296393		910	-0.0041974		942	-0.000585
	879	-0.011268	911	-0.00031271		911	-0.0042408		943	-0.000655
	880	-0.011142	912	-0.000315097		912	-0.004216		944	-0.00072
	881	-0.010998	913	-0.000329332		913	-0.0041664		945	-0.000785
	882	-0.010854	914	-0.00030723		914	-0.0040672		946	-0.000855
	883	-0.010836	915	-0.000305976		915	-0.0039432		947	-0.000965
	884	-0.010854	916	-0.000277076		916	-0.0038192		948	-0.001015
	885	-0.010656	917	-0.00022378		917	-0.003751		949	-0.001105
	886	-0.010602	918	-0.000225097		918	-0.0036394		950	-0.001215
	887	-0.010512	919	-0.000138676		919	-0.0036022		951	-0.001265
	888	-0.010494	920	-9.91857e-05		920	-0.0035464		952	-0.00129
	889	-0.010404	921	-5.21649e-05		921	-0.0034534		953	-0.001365
	890	-0.010278	922	-9.37986e-05		922	-0.0034472		954	-0.001425
	891	-0.010116	923	-3.08284e-05		923	-0.00341		955	-0.001515
	892	-0.009954	924	-2.01455e-05		924	-0.0033976		956	-0.00159
	893	-0.00981	925	-6.20546e-05		925	-0.00341		957	-0.00166
	894	-0.009648	926	-5.17998e-05		926	-0.0034162		958	-0.001745
	895	-0.009468	927	-3.43509e-05		927	-0.0034162		959	-0.00179
	896	-0.009288	928	-2.17831e-07		928	-0.0033852		960	-0.00183
	897	-0.009162	929	1.15065e-05		929	-0.0034286		961	-0.00183
	898	-0.009	930	6.41607e-05		930	-0.0033356		962	-0.00186
	899	-0.008748	931	5.94464e-05		931	-0.0032488		963	-0.0019
	900	-0.00864	932	8.78856e-05		932	-0.0030566		964	-0.001915
	901	-0.008604	933	0.000107142		933	-0.0029388		965	-0.002025
	902	-0.00855	934	0.000124591		934	-0.0028334		966	-0.002105
	903	-0.008424	935	0.000110631		935	-0.0027714		967	-0.00225
	904	-0.008334	936	7.73865e-05		936	-0.0026784		968	-0.002335
	905	-0.00819	937	4.64676e-05		937	-0.002573		969	-0.0024
	906	-0.007938	938	1.96817e-05		938	-0.0025296		970	-0.00252
	907	-0.00783	939	-2.97151e-06		939	-0.0024986		971	-0.00261
	908	-0.007722	940	-5.58398e-05		940	-0.0024242		972	-0.002715
	909	-0.007596	941	-0.000105187		941	-0.0023684		973	-0.002845
	910	-0.007578	942	-0.00010485		942	-0.0022382		974	-0.002975
	911	-0.007578	943	-0.000104237		943	-0.0021328		975	-0.0031
	912	-0.007524	944	-2.69707e-05		944	-0.0020026		976	-0.00322
	913	-0.007326	945	3.75616e-05		945	-0.001953		977	-0.00334
	914	-0.007326	946	5.59295e-05		946	-0.0018476		978	-0.003435
	915	-0.007218	947	5.29905e-05		947	-0.0017732		979	-0.00353
	916	-0.007146	948	8.28996e-05		948	-0.0017422		980	-0.003615
	917	-0.007056	949	0.000146269		949	-0.0016182		981	-0.00371
	918	-0.006948	950	0.000146329		950	-0.0015128		982	-0.003815
	919	-0.00693	951	0.000113298		951	-0.0014508		983	-0.003935
	920	-0.006678	952	2.73677e-05		952	-0.0014012		984	-0.00404
	921	-0.006534	953	3.29996e-05		953	-0.001302		985	-0.0042
	922	-0.006426	954	-2.13385e-05		954	-0.0012462		986	-0.004305
	923	-0.006246	955	-8.5932e-05		955	-0.00124		987	-0.004475
	924	-0.006192	956	-0.000134117		956	-0.0012338		988	-0.00459
	925	-0.006048	957	-0.000182761		957	-0.0012214		989	-0.00474
	926	-0.00612	958	-0.000201956		958	-0.0011718		990	-0.00485
	927	-0.005994	959	-0.000228068		959	-0.0011842		991	-0.00496
	928	-0.005904	960	-0.00023563		960	-0.0010974		992	-0.005065
	929	-0.005958	961	-0.000223721		961	-0.0010354		993	-0.00521
	930	-0.005958	962	-0.000250324		962	-0.000961		994	-0.0053
	931	-0.005922	963	-0.000248243		963	-0.0009796		995	-0.005385
	932	-0.005922	964	-0.000292938		964	-0.0009486		996	-0.00541
	933	-0.006012	965	-0.000354806		965	-0.0009672		997	-0.00542
	934	-0.005958	966	-0.00042941		966	-0.0010044		998	-0.00538
	935	-0.005886	967	-0.000475329		967	-0.0010788		999	-0.005285
	936	-0.00585	968	-0.000447593		968	-0.0011036		1000	-0.00521
	937	-0.005796	969	-0.000445603		969	-0.0010726		1001	-0.005035
	938	-0.005634	970	-0.000475513		970	-0.0010416		1002	-0.00486
	939	-0.005526	971	-0.000514483		971	-0.0010168		1003	-0.004665
	940	-0.0054	972	-0.000522809		972	-0.0009052		1004	-0.00443
	941	-0.005328	973	-0.00054635		973	-0.000837		1005	-0.00416
	942	-0.00531	974	-0.000483564		974	-0.000744		1006	-0.0038
	943	-0.00531	975	-0.000535085		975	-0.0006634		1007	-0.003485
	944	-0.005202	976	-0.000570995		976	-0.000544575		1008	-0.00321
	945	-0.005076	977	-0.000537748		977	-0.000454816		1009	-0.00292
	946	-0.004986	978	-0.000486564		978	-0.000276066		1010	-0.00266
	947	-0.004986	979	-0.000480778		979	-8.82235e-05		1011	-0.00244
	948	-0.004932	980	-1.02949e-05		980	-9.67095e-06		1012	-0.002155
	949	-0.004878	981	4.17474e-05		981	3.92173e-05		1013	-0.001955
	950	-0.00486	982	7.80179e-05		982	7.32896e-05		1014	-0.001735
	951	-0.004842	983	5.97995e-05		983	5.61753e-05		1015	-0.00157
	952	-0.004752	984	6.49957e-07		984	6.10565e-07		1016	-0.001415
	953	-0.00468	985	-0.000112662		985	-0.000105834		1017	-0.001325
	954	-0.004554	986	-0.000194426		986	-0.000182643		1018	-0.001185
	955	-0.004392	987	-0.000226037		987	-0.000212338		1019	-0.00117
	956	-0.00441	988	-0.000350199		988	-0.000328974		1020	-0.0011
	957	-0.004356	989	-0.000461065		989	-0.000433122		1021	-0.00106
	958	-0.004284	990	-0.000512914		990	-0.000481829		1022	-0.001015
	959	-0.004248	991	-0.0006732		991	-0.0006324		1023	-0.00103
	960	-0.004194	992	-0.000825		992	-0.000775		1024	-0.001
	961	-0.004104	993	-0.0010164		993	-0.0009548		1025	-0.001
	962	-0.00405	994	-0.001155		994	-0.001085		1026	-0.00098
	963	-0.004086	995	-0.0013068		995	-0.0012276		1027	-0.00098
	964	-0.004122	996	-0.0014718		996	-0.0013826		1028	-0.00095
	965	-0.004032	997	-0.001617		997	-0.001519		1029	-0.00093
	966	-0.003924	998	-0.0017028		998	-0.0015996		1030	-0.00089
	967	-0.003906	999	-0.0018216		999	-0.0017112		1031	-0.00083
	968	-0.003924	1000	-0.0018942		1000	-0.0017794		1032	-0.00076
	969	-0.003888	1001	-0.00198		1001	-0.00186		1033	-0.00069
	970	-0.003852	1002	-0.0020064		1002	-0.0018848		1034	-0.000615
	971	-0.00387	1003	-0.0020592		1003	-0.0019344		1035	-0.000474006
	972	-0.00387	1004	-0.002079		1004	-0.001953		1036	-0.000378809
	973	-0.003852	1005	-0.002079		1005	-0.001953		1037	-0.000352763
	974	-0.003888	1006	-0.002079		1006	-0.001953		1038	-0.00025779
	975	-0.003906	1007	-0.002046		1007	-0.001922		1039	-0.000166025
	976	-0.003816	1008	-0.0019404		1008	-0.0018228		1040	-9.18385e-05
	977	-0.00378	1009	-0.0019206		1009	-0.0018042		1041	1.62464e-05
	978	-0.003726	1010	-0.0019404		1010	-0.0018228		1042	0.000150302
	979	-0.003708	1011	-0.00198		1011	-0.00186		1043	0.000247498
	980	-0.00378	1012	-0.0020196		1012	-0.0018972		1044	0.000387503
	981	-0.003636	1013	-0.0020262		1013	-0.0019034		1045	0.000433741
	982	-0.003564	1014	-0.002046		1014	-0.001922		1046	0.000575
	983	-0.003582	1015	-0.0020592		1015	-0.0019344		1047	0.00067
	984	-0.00351	1016	-0.002013		1016	-0.001891		1048	0.00075
	985	-0.003384	1017	-0.0019536		1017	-0.0018352		1049	0.000765
	986	-0.003312	1018	-0.0019536		1018	-0.0018352		1050	0.00085
	987	-0.00324	1019	-0.0019074		1019	-0.0017918		1051	0.0009
	988	-0.003132	1020	-0.0019074		1020	-0.0017918		1052	0.000915
	989	-0.003114	1021	-0.0019734		1021	-0.0018538		1053	0.000915
	990	-0.002952	1022	-0.0019404		1022	-0.0018228		1054	0.00092
	991	-0.00297	1023	-0.0019338		1023	-0.0018166		1055	0.000905
	992	-0.002934	1024	-0.0019338		1024	-0.0018166		1056	0.000905
	993	-0.002826	1025	-0.0018876		1025	-0.0017732		1057	0.00087
	994	-0.002754	1026	-0.001881		1026	-0.001767		1058	0.000865
	995	-0.00279	1027	-0.0018546		1027	-0.0017422		1059	0.00084
	996	-0.002808	1028	-0.0018942		1028	-0.0017794		1060	0.00087
	997	-0.002952	1029	-0.0018876		1029	-0.0017732		1061	0.00085
	998	-0.002844	1030	-0.0018876		1030	-0.0017732		1062	0.000855
	999	-0.00279	1031	-0.0019206		1031	-0.0018042		1063	0.000845
	1000	-0.0009438	1032	-0.0018942		1032	-0.0017794		1064	0.00089
	1001	-0.0009504	1033	-0.0018744		1033	-0.0017608		1065	0.00086
	1002	-0.0009504	1034	-0.001848		1034	-0.001736		1066	0.00084
	1003	-0.0009504	1035	-0.0018414		1035	-0.0017298		1067	0.00083
	1004	-0.0009438	1036	-0.0018018		1036	-0.0016926		1068	0.000845
	1005	-0.0009438	1037	-0.001782		1037	-0.001674		1069	0.000775
	1006	-0.0009306	1038	-0.0017556		1038	-0.0016492		1070	0.000775
	1007	-0.000924	1039	-0.0017688		1039	-0.0016616		1071	0.00079
	1008	-0.0009108	1040	-0.0017952		1040	-0.0016864		1072	0.000775
	1009	-0.0008976	1041	-0.0017952		1041	-0.0016864		1073	0.00075
	1010	-0.0008448	1042	-0.001782		1042	-0.001674		1074	0.000755
	1011	-0.0008448	1043	-0.0018018		1043	-0.0016926		1075	0.000735
	1012	-0.0008712	1044	-0.0018216		1044	-0.0017112		1076	0.000755
	1013	-0.000891	1045	-0.001815		1045	-0.001705		1077	0.000675
	1014	-0.0008448	1046	-0.0018348		1046	-0.0017236		1078	0.00064
	1015	-0.000825	1047	-0.0017952		1047	-0.0016864		1079	0.00063
	1016	-0.000726	1048	-0.0018216		1048	-0.0017112		1080	0.0006
	1017	-0.000640835	1049	-0.0018546		1049	-0.0017422		1081	0.000555
	1018	-0.000553108	1050	-0.0018282		1050	-0.0017174		1082	0.000505
	1019	-0.00053033	1051	-0.0019074		1051	-0.0017918		1083	0.000465463
	1020	-0.000473237	1052	-0.0019272		1052	-0.0018104		1084	0.000405644
	1021	-0.000465611	1053	-0.0019602		1053	-0.0018414		1085	0.000327754
	1022	-0.000494549	1054	-0.0019272		1054	-0.000179308		1086	0.000293389
	1023	-0.000474671	1055	-0.0019338		1055	-0.000142005		1087	0.000241692
	1024	-0.000490411	1056	-0.0019536		1056	-0.000106677		1088	0.000200613
	1025	-0.000474672	1057	-0.0019668		1057	-8.6927e-05		1089	0.000194268
	1026	-0.000393464	1058	-0.0019866		1058	-8.8952e-05		1090	0.000175653
	1027	-0.000355826	1059	-0.0019404		1059	-9.93945e-05		1091	0.000145016
	1028	-0.000277319	1060	-0.0018942		1060	-9.51235e-05		1092	0.000179925
	1029	-0.000269465	1061	-0.001782		1061	-6.6609e-05		1093	0.000165827
	1030	-0.000326888	1062	-0.0016698		1062	-7.30765e-05		1094	0.000184121
	1031	-0.000355696	1063	-0.0016368		1063	-9.73445e-05		1095	0.000165803
	1032	-0.000458283	1064	-0.0015906		1064	-9.09505e-05		1096	0.000195846
	1033	-0.000509576	1065	-0.0015246		1065	-5.41405e-05		1097	0.000223176
	1034	-0.0005042	1066	-0.0014718		1066	-2.58487e-05		1098	0.000258306
	1035	-0.000579803	1067	-0.0013992		1067	-1.96764e-05		1099	0.000278106
	1036	-0.000693	1068	-0.0013398		1068	-5.18445e-05		1100	0.000310767
	1037	-0.000726	1069	-0.0012672		1069	-6.1497e-05		1101	0.00034701
	1038	-0.0007986	1070	-0.001221		1070	-6.6558e-05		1102	0.000366069
	1039	-0.0008778	1071	-0.0011946		1071	-7.08535e-05		1103	0.000358416
	1040	-0.0008976	1072	-0.0011682		1072	-4.64374e-05		1104	0.000409519
	1041	-0.0009768	1073	-0.0012078		1073	-8.7814e-05		1105	0.000383572
	1042	-0.0009702	1074	-0.001155		1074	-5.8189e-05		1106	0.000412086
	1043	-0.0009702	1075	-0.0011286		1075	-4.07269e-06		1107	0.000410827
	1044	-0.0009108	1076	-0.0010494		1076	-6.0781e-05		1108	0.000422332
	1045	-0.0009108	1077	-0.0009042		1077	-2.77978e-05		1109	0.000410358
	1046	-0.0008448	1078	-0.0009042		1078	-4.83367e-05		1110	0.000334591
	1047	-0.0008448	1079	-0.0009174		1079	-0.000117834		1111	0.000266897
	1048	-0.0009174	1080	-0.0008052		1080	-0.000139337		1112	0.000113982
	1049	-0.0009108	1081	-0.0008118		1081	-0.000221203		1113	2.57483e-05
	1050	-0.0009504	1082	-0.0007788		1082	-0.000230462		1114	-5.29555e-05
	1051	-0.0010032	1083	-0.000825		1083	-0.000287613		1115	-0.000155533
	1052	-0.0009768	1084	-0.0008052		1084	-0.000334891		1116	-0.000162618
	1053	-0.0009306	1085	-0.0008448		1085	-0.00038997		1117	-0.00026322
	1054	-0.000858	1086	-0.0008118		1086	-0.000443073		1118	-0.000290229
	1055	-0.000726	1087	-0.0007524		1087	-0.000494449		1119	-0.000337654
	1056	-0.000575233	1088	-0.0006798		1088	-0.000545		1120	-0.000420728
	1057	-0.000531467	1089	-0.000621977		1089	-0.00052		1121	-0.000423914
	1058	-0.000476587	1090	-0.000520335		1090	-0.00053		1122	-0.000451244
	1059	-0.000510514	1091	-0.000439907		1091	-0.000497635		1123	-0.00051
	1060	-0.000495915	1092	-0.00041286		1092	-0.000525		1124	-0.000477043
	1061	-0.000473136	1093	-0.00042254		1093	-0.00053		1125	-0.00053
	1062	-0.000474016	1094	-0.000313665		1094	-0.00053		1126	-0.000489139
	1063	-0.000391439	1095	-0.000256702		1095	-0.000470971		1127	-0.000472227
	1064	-0.000386715	1096	-0.0002422		1096	-0.000489264		1128	-0.000477486
	1065	-0.000428331	1097	-0.000221994		1097	-0.000474895		1129	-0.000437862
	1066	-0.000462092	1098	-0.000207818		1098	-0.000468921		1130	-0.000414952
	1067	-0.000504687	1099	-0.000219582		1099	-0.000455539		1131	-0.000327606
	1068	-0.000583225	1100	-0.000222677		1100	-0.000420408		1132	-0.00026438
	1069	-0.000628132	1101	-0.000218733		1101	-0.000448256		1133	-0.000225029
	1070	-0.000617054	1102	-0.00018572		1102	-0.000404236		1134	-0.000154397
	1071	-0.000604835	1103	-0.000137522		1103	-0.000444699		1135	-0.000123858
	1072	-0.000520269	1104	-6.38757e-06		1104	-0.000449809		1136	-4.24872e-05
	1073	-0.000519293	1105	4.32445e-05		1105	-0.000453956		1137	-3.70567e-05
	1074	-0.000491004	1106	8.38497e-05		1106	-0.000429268		1138	-1.71334e-05
	1075	-0.000568661	1107	0.000167047		1107	-0.000369548		1139	-4.74249e-05
	1076	-0.0006732	1108	0.000198854		1108	-0.000399371		1140	-5.8041e-05
	1077	-0.0007128	1109	0.000201299		1109	-0.00044549		1141	-7.4088e-05
	1078	-0.0007392	1110	0.000242752		1110	-0.000463265		1142	-7.2927e-05
	1079	-0.0006798	1111	0.000212542		1111	-0.000515		1143	-2.99702e-05
	1080	-0.0006732	1112	0.000161314		1112	-0.000545		1144	4.6664e-06
	1081	-0.00064886	1113	0.00010194		1113	-0.00059		1145	3.90561e-05
	1082	-0.000543534	1114	0.0001998		1114	-0.000545		1146	9.65785e-05
	1083	-0.000541253	1115	0.000235288		1115	-0.00053		1147	8.7937e-05
	1084	-0.000476273	1116	0.000284332		1116	-0.0005		1148	0.000111218
	1085	-0.000465162	1117	0.000317342		1117	-0.00059952		1149	6.80635e-05
	1086	-0.000489308	1118	0.000391642		1118	-0.000608674		1150	8.20605e-05
	1087	-0.00050935	1119	0.000381179		1119	-0.0006634		1151	0.000132424
	1088	-0.000538516	1120	0.000420155		1120	-0.0006758		1152	0.000139879
	1089	-0.000593166	1121	0.00038939		1121	-0.000682		1153	0.00017148
	1090	-0.000592644	1122	0.000425237		1122	-0.0006448		1154	0.000211006
	1091	-0.000617932	1123	0.000489502		1123	-0.00062		1155	0.000237198
	1092	-0.000624613	1124	0.000546562		1124	-0.0006386		1156	0.000311904
	1093	-0.000617738	1125	0.000598248		1125	-0.0006448		1157	0.000301016
	1094	-0.0007128	1126	0.000633151		1126	-0.000569828		1158	0.000289759
	1095	-0.0007788	1127	0.0006996		1127	-0.000520879		1159	0.000289365
	1096	-0.0007986	1128	0.0007524		1128	-0.000369345		1160	0.000315806
	1097	-0.0008382	1129	0.0007788		1129	-0.000322721		1161	0.000347826
	1098	-0.0007788	1130	0.000858		1130	-0.000285127		1162	0.00034437
	1099	-0.0007194	1131	0.0009438		1131	-0.000261923		1163	0.000321657
	1100	-0.000693	1132	0.0010296		1132	-0.000253719		1164	0.000327434
	1101	-0.000658312	1133	0.0011022		1133	-0.000248699		1165	0.000264826
	1102	-0.000651794	1134	0.001188		1134	-0.000250107		1166	0.000246755
	1103	-0.0006732	1135	0.0011616		1135	-0.000307966		1167	0.000164618
	1104	-0.0006732	1136	0.0012276		1136	-0.000339741		1168	0.000103392
	1105	-0.0007656	1137	0.0013068		1137	-0.00032918		1169	5.92505e-05
	1106	-0.0007854	1138	0.0013134		1138	-0.000296393		1170	1.64659e-05
	1107	-0.0007392	1139	0.0013068		1139	-0.00031271		1171	-6.07325e-05
	1108	-0.0007458	1140	0.0013662		1140	-0.000315097		1172	-0.000121266
	1109	-0.00066	1141	0.0014124		1141	-0.000329332		1173	-0.000129365
	1110	-0.000654951	1142	0.0014058		1142	-0.00030723		1174	-0.000156151
	1111	-0.0006666	1143	0.0013992		1143	-0.000305976		1175	-0.000136204
	1112	-0.000618452	1144	0.0014322		1144	-0.000277076		1176	-0.000141857
	1113	-0.000647359	1145	0.001419		1145	-0.00022378		1177	-0.000169039
	1114	-0.000633965	1146	0.0013992		1146	-0.000225097		1178	-0.000200319
	1115	-0.000659254	1147	0.0014058		1147	-0.000138676		1179	-0.000174595
	1116	-0.000657395	1148	0.0014058		1148	-9.91857e-05		1180	-0.000121443
	1117	-0.0006798	1149	0.0013398		1149	-5.21649e-05		1181	-9.789e-05
	1118	-0.0007128	1150	0.0013662		1150	-9.37986e-05		1182	-5.02425e-05
	1119	-0.0007458	1151	0.00132		1151	-3.08284e-05		1183	-3.08828e-09
	1120	-0.0007656	1152	0.0013068		1152	-2.01455e-05		1184	3.89787e-05
	1121	-0.0008184	1153	0.0012738		1153	-6.20546e-05		1185	0.000110376
	1122	-0.0008778	1154	0.0012342		1154	-5.17998e-05		1186	0.000111537
	1123	-0.0009306	1155	0.0012276		1155	-3.43509e-05		1187	0.000103316
	1124	-0.0009504	1156	0.0011088		1156	-2.17831e-07		1188	0.000126522
	1125	-0.0009438	1157	0.0010956		1157	1.15065e-05		1189	0.000164937
	1126	-0.0008976	1158	0.0010296		1158	6.41607e-05		1190	0.000186366
	1127	-0.0008712	1159	0.0010164		1159	5.94464e-05		1191	0.000230409
	1128	-0.0007986	1160	0.0010692		1160	8.78856e-05		1192	0.000237594
	1129	-0.0008448	1161	0.0011088		1161	0.000107142		1193	0.000244654
	1130	-0.0008712	1162	0.0010692		1162	0.000124591		1194	0.000266824
	1131	-0.0008778	1163	0.0010164		1163	0.000110631		1195	0.000218141
	1132	-0.0008844	1164	0.0009636		1164	7.73865e-05		1196	0.000257789
	1133	-0.0008844	1165	0.0009108		1165	4.64676e-05		1197	0.000232756
	1134	-0.0009306	1166	0.0008646		1166	1.96817e-05		1198	0.000271442
	1135	-0.0009702	1167	0.0008052		1167	-2.97151e-06		1199	0.000278849
	1136	-0.0010098	1168	0.000759		1168	-5.58398e-05		1200	0.000231102
	1137	-0.0010428	1169	0.0007656		1169	-0.000105187		1201	0.000236559
	1138	-0.0010626	1170	0.0006996		1170	-0.00010485		1202	0.00025537
	1139	-0.0010164	1171	0.000636633		1171	-0.000104237		1203	0.000295686
	1140	-0.0010098	1172	0.000556206		1172	-2.69707e-05		1204	0.000245077
	1141	-0.0009174	1173	0.000508921		1173	3.75616e-05		1205	0.000299488
	1142	-0.0009108	1174	0.000501135		1174	5.59295e-05		1206	0.000298994
	1143	-0.0008976	1175	0.000463595		1175	5.29905e-05		1207	0.000273664
	1144	-0.000891	1176	0.00042374		1176	8.28996e-05		1208	0.000298698
	1145	-0.0008646	1177	0.000416864		1177	0.000146269		1209	0.000337359
	1146	-0.0008712	1178	0.000366093		1178	0.000146329		1210	0.000339556
	1147	-0.000924	1179	0.000401256		1179	0.000113298		1211	0.000280033
	1148	-0.0009504	1180	0.000309749		1180	2.73677e-05		1212	0.000285563
	1149	-0.0009966	1181	0.000196865		1181	3.29996e-05		1213	0.000217721
	1150	-0.0010494	1182	0.000117774		1182	-2.13385e-05		1214	0.000181281
	1151	-0.0010626	1183	6.52743e-05		1183	-8.5932e-05		1215	0.000158322
	1152	-0.0009702	1184	-4.07386e-06		1184	-0.000134117		1216	9.7269e-05
	1153	-0.0009174	1185	-7.63864e-05		1185	-0.000182761		1217	0.000105268
	1154	-0.0008514	1186	-0.000106597		1186	-0.000201956		1218	7.77905e-05
	1155	-0.000825	1187	-8.86723e-05		1187	-0.000228068		1219	3.30071e-05
	1156	-0.000792	1188	-0.000133806		1188	-0.000164109		1220	5.06085e-06
	1157	-0.0008316	1189	-6.30264e-05		1189	-0.000183075		1221	3.62417e-05
	1158	-0.0008316	1190	-3.16121e-05		1190	-0.00017004		1222	-4.69005e-06
	1159	-0.0008382	1191	-6.1593e-05		1191	-0.000219542		1223	8.32e-06
	1160	-0.0007986	1192	-9.1868e-05		1192	-0.000201782		1224	-2.4687e-05
	1161	-0.000792	1193	-0.000125238		1193	-0.000148272		1225	-6.90755e-05
	1162	-0.0007788	1194	-0.000119762		1194	-0.000184413		1226	-0.000106675
	1163	-0.0007788	1195	-0.000124259		1195	-8.77899e-05		1227	-0.000157039
	1164	-0.0007722	1196	-0.000201101		1196	-8.24135e-05		1228	-0.000156199
	1165	-0.000759	1197	-0.000193703		1197	-9.20278e-05		1229	-0.000192465
	1166	-0.0007854	1198	-0.00018272		1198	-0.000103402		1230	-0.000231694
	1167	-0.000693	1199	-0.000225475		1199	-0.000109235		1231	-0.000242113
	1168	-0.000627805	1200	-0.000259594		1200	-0.000117382		1232	-0.000230632
	1169	-0.000553114	1201	-0.000219577		1201	-0.000106433		1233	-0.000217523
	1170	-0.000433223	1202	-0.000212212		1202	-0.000135957		1234	-0.00022135
	1171	-0.000333406	1203	-0.00020061		1203	-0.000189924		1235	-0.000219375
	1172	-0.000300982	1204	-0.000210908		1204	-0.000240272		1236	-0.000248088
	1173	-0.000193248	1205	-0.000185457		1205	-0.000240337		1237	-0.000270728
	1174	-8.30016e-05	1206	-0.000163623		1206	-0.0002055		1238	-0.000286553
	1175	-5.05776e-05	1207	-0.000122073		1207	-0.000192432		1239	-0.000342324
	1176	-4.93061e-05	1208	-7.59607e-05		1208	-0.000215961		1240	-0.000411548
	1177	-0.000100925	1209	-6.69009e-05		1209	-0.000200481		1241	-0.00051
	1178	-8.88677e-05	1210	-0.000176854		1210	-0.00021912		1242	-0.000525
	1179	-0.00011585	1211	-0.000196342		1211	-0.000259301		1243	-0.0006
	1180	-0.000141236	1212	-0.000218958		1212	-0.000325128		1244	-0.000585
	1181	-5.0382e-05	1213	-0.00015652		1213	-0.000318643		1245	-0.000605
	1182	3.25784e-06	1214	-0.000113342		1214	-0.000313299		1246	-0.00061
	1183	-9.78655e-05	1215	-6.60898e-05		1215	-0.000359216		1247	-0.000605
	1184	-0.000135765	1216	2.99791e-05		1216	-0.000321545		1248	-0.00067
	1185	-0.000156164	1217	7.62538e-05		1217	-0.000289446		1249	-0.00069
	1186	-0.000169492	1218	9.60663e-05		1218	-0.000196766		1250	-0.000765
	1187	-0.000228345	1219	0.000209765		1219	-0.000218046		1251	-0.000835
	1188	-0.000205077	1220	0.000214425		1220	-0.000181548		1252	-0.00087
	1189	-0.000224434	1221	0.000235445		1221	-0.000142116		1253	-0.000885
	1190	-0.00026468	1222	0.000219901		1222	-5.5008e-05		1254	-0.000965
	1191	-0.000339047	1223	0.000206834		1223	4.49765e-06		1255	-0.000985
	1192	-0.000393338	1224	0.000253891		1224	3.16758e-05		1256	-0.00105
	1193	-0.00038819	1225	0.000236326		1225	0.000152251		1257	-0.00104
	1194	-0.000385647	1226	0.00020426		1226	0.000132111		1258	-0.00109
